# Supplementary material for: 2-Amino-5-nitro­pyridinium hydrogen oxalate
Source: Acta Crystallogr Sect E Struct Rep Online. 2014 Mar 26;70(Pt 4):o473–4. doi: 10.1107/S160053681400525X (PMC3998560; doi:10.1107/S160053681400525X)
Supplement: Supplementary file 1 [file e-70-0o473-sup1.cif]

##############################################################################
#                                                                            #
# This CIF contains the data in a paper accepted for publication in          #
# Acta Crystallographica Section E. It conforms to the requirements of       #
# Notes for Authors for Acta Crystallographica Section E, and has been       #
# peer reviewed under the auspices of the IUCr Commission on Journals.       #
#                                                                            #
# Full details of the Crystallographic Information File format               #
# are given in the paper "The Crystallographic Information File (CIF):       #
# a New Standard Archive File for Crystallography" by S. R. Hall, F. H.      #
# Allen and I. D. Brown [Acta Cryst. (1991), A47, 655-685].                  #
#                                                                            #
# The current version of the core CIF dictionary is obtainable from          #
# ftp://ftp.iucr.org/pub/cif_core.dic.                                       #
#                                                                            #
# Software is freely available for graphical display of the structure(s)     #
# in this CIF. For information consult the CIF software page                 #
# http://www.iucr.org/resources/cif/software.                                #
#                                                                            #
# This file may be used for bona fide research purposes within the           #
# scientific community so long as proper attribution is given to the journal # 
# article from which it was obtained.                                        #
#                                                                            #
##############################################################################
data_global
_audit_creation_method     SHELXL-97
_journal_date_recd_electronic     2014-02-06
_journal_date_accepted     2014-03-07
_journal_name_full     'Acta Crystallographica, Section E'
_journal_year     2014
_journal_volume     70
_journal_issue      4
_journal_page_first     o473
_journal_page_last     o474
_journal_paper_category     QO
_journal_paper_doi     10.1107/S160053681400525X
_journal_coeditor_code     JJ2183
loop_
    _publ_contact_author_name
    _publ_contact_author_address
    _publ_contact_author_email
    'Dr M. NizamMohideen'
;
Department of Physics
The New College (Autonomous)
Chennai 600 014
Tamil Nadu
India
;
 'mnizam_new@yahoo.in'
    'Dr Prem Anand Devarajan'
;
Physics Research Centre
Department of Physics
St Xavier's College (Autonomous)
Palayamkottai 627 002
Tamil Nadu
India
;
 'devarajanpremanand@gmail.com'
_publ_contact_author_fax     ?
_publ_contact_author_phone     '91-9841459257'
_publ_section_title
;
2-Amino-5-nitropyridinium hydrogen oxalate
;
loop_
    _publ_author_name
    _publ_author_footnote
    _publ_author_address
    'M. Ambrose Rajkumar' .
;
Physics Research Centre
Department of Physics
St. Xavier's College (Autonomous)
Palayamkottai 627 002
Tamil Nadu
India
;
    'S. Stanly John Xavier' .
;
Department of Chemistry
St. Xavier's College (Autonomous)
Palayamkottai 627 002
Tamil Nadu
India
;
    'S. Anbarasu' .
;
Physics Research Centre
Department of Physics
St. Xavier's College (Autonomous)
Palayamkottai 627 002
Tamil Nadu
India
;
    'Prem Anand Devarajan' .
;
Physics Research Centre
Department of Physics
St. Xavier's College (Autonomous)
Palayamkottai 627 002
Tamil Nadu
India
;
    'NizamMohideen, M.' .
;
Department of Physics
The New College (Autonomous)
Chennai 600 014
Tamil Nadu
India
;
data_I
_audit_creation_method     SHELXL-97
_database_code_depnum_ccdc_archive     'CCDC 990527'
_chemical_name_systematic
;
2-Amino-5-nitropyridinium hydrogen oxalate
;
_chemical_name_common     ?
_chemical_formula_moiety     'C5 H6 N3 O2 +, C2 H O4 -'
_chemical_formula_sum     'C7 H7 N3 O6'
_chemical_formula_iupac     'C5 H6 N3 O2 +, C2 H O4 -'
_chemical_formula_weight     229.16
_chemical_melting_point     ?
_symmetry_cell_setting     triclinic
_symmetry_space_group_name_H-M     'P-1'
_symmetry_space_group_name_Hall     '-P 1'
loop_
    _symmetry_equiv_pos_as_xyz
    'x, y, z'
    '-x, -y, -z'
_cell_length_a     5.5609(2)
_cell_length_b     9.2012(4)
_cell_length_c     9.2305(4)
_cell_angle_alpha     90.245(2)
_cell_angle_beta     98.500(2)
_cell_angle_gamma     100.038(2)
_cell_volume     459.74(3)
_cell_formula_units_Z     2
_cell_measurement_reflns_used     2794
_cell_measurement_theta_min     2.4
_cell_measurement_theta_max     31.1
_cell_measurement_temperature     293(2)
_exptl_crystal_description     block
_exptl_crystal_colour     colourless
_exptl_crystal_size_max     0.35
_exptl_crystal_size_mid     0.30
_exptl_crystal_size_min     0.30
_exptl_crystal_density_diffrn     1.655
_exptl_crystal_density_meas     ?
_exptl_crystal_density_method     'not measured'
_exptl_crystal_F_000     236
_exptl_absorpt_coefficient_mu     0.147
_exptl_absorpt_correction_type     multi-scan
_exptl_absorpt_process_details     '(SADABS; Sheldrick, 2004)'
_exptl_absorpt_correction_T_min     0.9502
_exptl_absorpt_correction_T_max     0.9571
_exptl_special_details
;
;
_diffrn_ambient_temperature     293(2)
_diffrn_radiation_type     MoK\a
_diffrn_radiation_wavelength     0.71073
_diffrn_radiation_source     'fine-focus sealed tube'
_diffrn_radiation_monochromator     graphite
_diffrn_measurement_device_type
;
Bruker Kappa APEXII CCD
;
_diffrn_measurement_method     '\w and \f scans'
_diffrn_detector_area_resol_mean     0.1000
_diffrn_reflns_number     10142
_diffrn_reflns_av_R_equivalents     0.0202
_diffrn_reflns_av_sigmaI/netI     0.0113
_diffrn_reflns_theta_min     2.23
_diffrn_reflns_theta_max     25.00
_diffrn_reflns_theta_full     25.00
_diffrn_measured_fraction_theta_max     1.000
_diffrn_measured_fraction_theta_full     1.000
_diffrn_reflns_limit_h_min     -6
_diffrn_reflns_limit_h_max     6
_diffrn_reflns_limit_k_min     -10
_diffrn_reflns_limit_k_max     10
_diffrn_reflns_limit_l_min     -10
_diffrn_reflns_limit_l_max     10
_diffrn_standards_number     0
_diffrn_standards_interval_count     ?
_diffrn_standards_interval_time     ?
_diffrn_standards_decay_%     ?
_refine_special_details
;
 Refinement of F^2^ against ALL reflections.  The weighted R-factor wR and
 goodness of fit S are based on F^2^, conventional R-factors R are based
 on F, with F set to zero for negative F^2^. The threshold expression of
 F^2^ > 2sigma(F^2^) is used only for calculating R-factors(gt) etc. and is
 not relevant to the choice of reflections for refinement.  R-factors based
 on F^2^ are statistically about twice as large as those based on F, and R-
 factors based on ALL data will be even larger.
;
_reflns_number_total     1615
_reflns_number_gt     1417
_reflns_threshold_expression     I>2sigma(I)
_refine_ls_structure_factor_coef     Fsqd
_refine_ls_matrix_type     full
_refine_ls_R_factor_all     0.0442
_refine_ls_R_factor_gt     0.0387
_refine_ls_wR_factor_gt     0.1021
_refine_ls_wR_factor_ref     0.1100
_refine_ls_goodness_of_fit_ref     1.071
_refine_ls_restrained_S_all     1.071
_refine_ls_number_reflns     1615
_refine_ls_number_parameters     153
_refine_ls_number_restraints     0
_refine_ls_hydrogen_treatment     mixed
_refine_ls_weighting_scheme     calc
_refine_ls_weighting_details
         'calc w=1/[\s^2^(Fo^2^)+(0.0559P)^2^+0.2329P] where P=(Fo^2^+2Fc^2^)/3'
_atom_sites_solution_hydrogens     geom
_atom_sites_solution_primary     direct
_atom_sites_solution_secondary     difmap
_refine_ls_shift/su_max     0.000
_refine_ls_shift/su_mean     0.000
_refine_diff_density_max     0.284
_refine_diff_density_min     -0.322
_refine_ls_extinction_method     none
_refine_ls_extinction_coef     ?
loop_
    _atom_type_symbol
    _atom_type_description
    _atom_type_scat_dispersion_real
    _atom_type_scat_dispersion_imag
    _atom_type_scat_source
    'C' 'C' 0.0033 0.0016
                         'International Tables Vol C Tables 4.2.6.8 and 6.1.1.4'
    'H' 'H' 0.0000 0.0000
                         'International Tables Vol C Tables 4.2.6.8 and 6.1.1.4'
    'N' 'N' 0.0061 0.0033
                         'International Tables Vol C Tables 4.2.6.8 and 6.1.1.4'
    'O' 'O' 0.0106 0.0060
                         'International Tables Vol C Tables 4.2.6.8 and 6.1.1.4'
_computing_data_collection     'APEX2 (Bruker, 2004)'
_computing_cell_refinement     'APEX2 and SAINT (Bruker, 2004)'
_computing_data_reduction     'SAINT and XPREP (Bruker, 2004)'
_computing_structure_solution     'SHELXS97 (Sheldrick, 2008)'
_computing_structure_refinement     'SHELXL97 (Sheldrick, 2008)'
_computing_molecular_graphics
 'ORTEP-3 for Windows (Farrugia, 2012) and Mercury (Macrae <i>et al.</i>, 2008)'
_computing_publication_material
;
WinGX (Farrugia, 2012) and PLATON (Spek, 2009)
;
loop_
    _atom_site_type_symbol
    _atom_site_label
    _atom_site_fract_x
    _atom_site_fract_y
    _atom_site_fract_z
    _atom_site_U_iso_or_equiv
    _atom_site_adp_type
    _atom_site_calc_flag
    _atom_site_refinement_flags
    _atom_site_occupancy
    _atom_site_symmetry_multiplicity
    _atom_site_disorder_assembly
    _atom_site_disorder_group
    C C1 0.3486(3) 0.30577(19) 0.87248(18) 0.0302(4) Uani d . 1 1 . .
    C C2 0.5136(3) 0.2468(2) 0.97783(19) 0.0361(4) Uani d . 1 1 . .
    H H2 0.5206 0.2695 1.0768 0.043 Uiso calc R 1 1 . .
    C C3 0.6606(3) 0.1580(2) 0.9356(2) 0.0380(4) Uani d . 1 1 . .
    H H3 0.7711 0.1201 1.0046 0.046 Uiso calc R 1 1 . .
    C C4 0.6446(3) 0.12349(19) 0.78639(19) 0.0338(4) Uani d . 1 1 . .
    C C5 0.4879(3) 0.18053(19) 0.68547(19) 0.0332(4) Uani d . 1 1 . .
    H H5 0.4796 0.1582 0.5863 0.040 Uiso calc R 1 1 . .
    C C6 0.8206(3) 0.61691(18) 0.66445(17) 0.0270(4) Uani d . 1 1 . .
    C C7 1.0607(3) 0.64305(19) 0.59536(17) 0.0269(4) Uani d . 1 1 . .
    N N1 0.3441(3) 0.26987(16) 0.72996(15) 0.0323(4) Uani d . 1 1 . .
    H H1 0.2451 0.3057 0.6649 0.039 Uiso calc R 1 1 . .
    N N2 0.2009(3) 0.39211(19) 0.90933(19) 0.0408(4) Uani d . 1 1 . .
    N N3 0.7996(3) 0.02858(19) 0.73614(19) 0.0450(4) Uani d . 1 1 . .
    O O1 0.7803(3) -0.0001(2) 0.60645(19) 0.0674(5) Uani d . 1 1 . .
    O O2 0.9490(4) -0.0148(3) 0.8270(2) 0.0882(7) Uani d . 1 1 . .
    O O3 0.8197(2) 0.56345(16) 0.78510(13) 0.0410(4) Uani d . 1 1 . .
    O O4 0.6388(2) 0.65291(16) 0.58166(14) 0.0409(4) Uani d . 1 1 . .
    H H4 0.5159 0.6372 0.6226 0.061 Uiso calc R 1 1 . .
    O O5 1.2521(2) 0.62615(16) 0.68401(13) 0.0395(4) Uani d . 1 1 . .
    O O6 1.0537(2) 0.67353(14) 0.46624(12) 0.0342(3) Uani d . 1 1 . .
    H H2A 0.114(5) 0.439(3) 0.842(3) 0.060(7) Uiso d . 1 1 . .
    H H2B 0.208(4) 0.407(2) 1.005(3) 0.051(6) Uiso d . 1 1 . .
loop_
    _atom_site_aniso_label
    _atom_site_aniso_U_11
    _atom_site_aniso_U_22
    _atom_site_aniso_U_33
    _atom_site_aniso_U_12
    _atom_site_aniso_U_13
    _atom_site_aniso_U_23
    C1 0.0316(9) 0.0336(9) 0.0242(8) 0.0042(7) 0.0024(7) 0.0058(7)
    C2 0.0424(10) 0.0428(10) 0.0217(8) 0.0085(8) -0.0013(7) 0.0051(7)
    C3 0.0379(10) 0.0426(10) 0.0313(9) 0.0111(8) -0.0070(7) 0.0093(8)
    C4 0.0324(9) 0.0333(9) 0.0351(10) 0.0082(7) 0.0002(7) 0.0039(7)
    C5 0.0387(10) 0.0347(9) 0.0253(9) 0.0074(7) 0.0010(7) 0.0015(7)
    C6 0.0212(8) 0.0392(9) 0.0216(8) 0.0085(7) 0.0027(6) 0.0034(6)
    C7 0.0205(8) 0.0390(9) 0.0221(8) 0.0082(6) 0.0022(6) 0.0029(6)
    N1 0.0344(8) 0.0391(8) 0.0231(7) 0.0118(6) -0.0027(6) 0.0064(6)
    N2 0.0464(10) 0.0537(10) 0.0275(9) 0.0224(8) 0.0064(7) 0.0078(7)
    N3 0.0458(10) 0.0423(9) 0.0481(11) 0.0169(8) -0.0003(8) 0.0007(7)
    O1 0.0832(12) 0.0683(11) 0.0567(10) 0.0355(9) 0.0044(9) -0.0148(8)
    O2 0.0942(14) 0.1202(17) 0.0668(12) 0.0807(14) -0.0069(10) 0.0069(11)
    O3 0.0313(7) 0.0720(9) 0.0249(7) 0.0190(6) 0.0090(5) 0.0143(6)
    O4 0.0193(6) 0.0712(9) 0.0359(7) 0.0150(6) 0.0074(5) 0.0221(6)
    O5 0.0192(6) 0.0751(10) 0.0257(6) 0.0139(6) 0.0014(5) 0.0102(6)
    O6 0.0257(6) 0.0560(8) 0.0234(6) 0.0122(5) 0.0054(5) 0.0099(5)
_geom_special_details
;
 All esds (except the esd in the dihedral angle between two l.s. planes)
 are estimated using the full covariance matrix.  The cell esds are taken
 into account individually in the estimation of esds in distances, angles
 and torsion angles; correlations between esds in cell parameters are only
 used when they are defined by crystal symmetry.  An approximate (isotropic)
 treatment of cell esds is used for estimating esds involving l.s. planes.
;
loop_
    _geom_bond_atom_site_label_1
    _geom_bond_atom_site_label_2
    _geom_bond_site_symmetry_2
    _geom_bond_distance
    _geom_bond_publ_flag
    C1 N2 . 1.315(2) ?
    C1 N1 . 1.351(2) ?
    C1 C2 . 1.413(2) ?
    C2 C3 . 1.347(3) ?
    C2 H2 . 0.9300 ?
    C3 C4 . 1.398(3) ?
    C3 H3 . 0.9300 ?
    C4 C5 . 1.352(2) ?
    C4 N3 . 1.448(2) ?
    C5 N1 . 1.344(2) ?
    C5 H5 . 0.9300 ?
    C6 O3 . 1.220(2) ?
    C6 O4 . 1.268(2) ?
    C6 C7 . 1.545(2) ?
    C7 O6 . 1.222(2) ?
    C7 O5 . 1.2759(19) ?
    N1 H1 . 0.8600 ?
    N2 H2A . 0.89(3) ?
    N2 H2B . 0.89(3) ?
    N3 O1 . 1.210(2) ?
    N3 O2 . 1.211(2) ?
    O4 H4 . 0.8200 ?
loop_
    _geom_angle_atom_site_label_1
    _geom_angle_atom_site_label_2
    _geom_angle_atom_site_label_3
    _geom_angle_site_symmetry_1
    _geom_angle_site_symmetry_3
    _geom_angle
    _geom_angle_publ_flag
    N2 C1 N1 . . 119.96(16) ?
    N2 C1 C2 . . 122.16(16) ?
    N1 C1 C2 . . 117.88(16) ?
    C3 C2 C1 . . 120.31(16) ?
    C3 C2 H2 . . 119.8 ?
    C1 C2 H2 . . 119.8 ?
    C2 C3 C4 . . 118.97(16) ?
    C2 C3 H3 . . 120.5 ?
    C4 C3 H3 . . 120.5 ?
    C5 C4 C3 . . 120.75(17) ?
    C5 C4 N3 . . 118.45(16) ?
    C3 C4 N3 . . 120.79(16) ?
    N1 C5 C4 . . 119.29(16) ?
    N1 C5 H5 . . 120.4 ?
    C4 C5 H5 . . 120.4 ?
    O3 C6 O4 . . 127.10(15) ?
    O3 C6 C7 . . 120.04(14) ?
    O4 C6 C7 . . 112.84(13) ?
    O6 C7 O5 . . 126.27(14) ?
    O6 C7 C6 . . 120.06(14) ?
    O5 C7 C6 . . 113.64(13) ?
    C5 N1 C1 . . 122.79(14) ?
    C5 N1 H1 . . 118.6 ?
    C1 N1 H1 . . 118.6 ?
    C1 N2 H2A . . 121.5(16) ?
    C1 N2 H2B . . 115.1(15) ?
    H2A N2 H2B . . 123(2) ?
    O1 N3 O2 . . 123.01(19) ?
    O1 N3 C4 . . 119.28(16) ?
    O2 N3 C4 . . 117.68(17) ?
    C6 O4 H4 . . 109.5 ?
loop_
    _geom_torsion_atom_site_label_1
    _geom_torsion_atom_site_label_2
    _geom_torsion_atom_site_label_3
    _geom_torsion_atom_site_label_4
    _geom_torsion_site_symmetry_1
    _geom_torsion_site_symmetry_2
    _geom_torsion_site_symmetry_3
    _geom_torsion_site_symmetry_4
    _geom_torsion
    _geom_torsion_publ_flag
    N2 C1 C2 C3 . . . . 179.55(17) ?
    N1 C1 C2 C3 . . . . 0.1(3) ?
    C1 C2 C3 C4 . . . . -0.9(3) ?
    C2 C3 C4 C5 . . . . 1.3(3) ?
    C2 C3 C4 N3 . . . . 179.89(17) ?
    C3 C4 C5 N1 . . . . -0.8(3) ?
    N3 C4 C5 N1 . . . . -179.43(16) ?
    O3 C6 C7 O6 . . . . 168.06(17) ?
    O4 C6 C7 O6 . . . . -10.3(2) ?
    O3 C6 C7 O5 . . . . -10.4(2) ?
    O4 C6 C7 O5 . . . . 171.21(16) ?
    C4 C5 N1 C1 . . . . -0.1(3) ?
    N2 C1 N1 C5 . . . . -179.04(16) ?
    C2 C1 N1 C5 . . . . 0.4(3) ?
    C5 C4 N3 O1 . . . . -1.9(3) ?
    C3 C4 N3 O1 . . . . 179.50(18) ?
    C5 C4 N3 O2 . . . . 175.9(2) ?
    C3 C4 N3 O2 . . . . -2.7(3) ?
loop_
    _geom_hbond_atom_site_label_D
    _geom_hbond_atom_site_label_H
    _geom_hbond_atom_site_label_A
    _geom_hbond_site_symmetry_A
    _geom_hbond_distance_DH
    _geom_hbond_distance_HA
    _geom_hbond_distance_DA
    _geom_hbond_angle_DHA
    _geom_hbond_publ_flag
    C2 H2 O5 2_767 0.93 2.48 3.323(2) 151.6 y
    C3 H3 O2 2_757 0.93 2.37 3.296(2) 177.5 y
    C5 H5 O1 2_656 0.93 2.42 3.186(2) 139.7 y
    C5 H5 O4 2_666 0.93 2.44 2.970(2) 115.8 y
    N1 H1 O4 2_666 0.86 2.47 2.9770(18) 118.5 .
    N1 H1 O6 2_666 0.86 1.94 2.7697(18) 160.3 y
    O4 H4 O5 1_455 0.82 1.64 2.4486(16) 170.0 y
    N2 H2A O3 1_455 0.89(3) 2.16(3) 2.959(2) 149(2) y
    N2 H2A O5 1_455 0.89(3) 2.36(3) 3.007(2) 130(2) y
    N2 H2B O3 2_667 0.89(3) 1.99(3) 2.870(2) 173(2) y
_iucr_refine_instructions_details
;
TITL PAA2 in P-1
CELL  0.71073   5.5609   9.2012   9.2305   90.245   98.500  100.038
ZERR     2.00   0.0002   0.0004   0.0004    0.002    0.002    0.002
LATT   1
SFAC  C    H    N    O
UNIT  14   14   6    12
MERG   2
OMIT    -3.00  50.00
EQIV $1 -x+2, -y+1, -z+2
HTAB C2 O5_$1
EQIV $2 -x+2, -y, -z+2
HTAB C3 O2_$2
EQIV $3 -x+1, -y, -z+1
HTAB C5 O1_$3
EQIV $4 -x+1, -y+1, -z+1
HTAB C5 O4_$4
HTAB N1 O4_$4
HTAB N1 O6_$4
EQIV $5 x-1, y, z
HTAB O4 O5_$5
HTAB N2 O3_$5
HTAB N2 O5_$5
EQIV $6 -x+1, -y+1, -z+2
HTAB N2 O3_$6
FMAP   2
PLAN   25
SIZE     0.30   0.30   0.35
ACTA
HTAB    2.00000
BOND   $H
CONF
L.S.   4
WGHT    0.055900    0.232900
FVAR       0.43370
C1    1    0.348590    0.305774    0.872476    11.00000    0.03160    0.03361 =
         0.02424    0.00576    0.00244    0.00418
C2    1    0.513551    0.246823    0.977831    11.00000    0.04236    0.04279 =
         0.02171    0.00509   -0.00133    0.00846
AFIX  43
H2    2    0.520634    0.269476    1.076829    11.00000   -1.20000
AFIX   0
C3    1    0.660630    0.157957    0.935573    11.00000    0.03786    0.04265 =
         0.03128    0.00934   -0.00701    0.01108
AFIX  43
H3    2    0.771113    0.120119    1.004552    11.00000   -1.20000
AFIX   0
C4    1    0.644608    0.123488    0.786391    11.00000    0.03240    0.03328 =
         0.03515    0.00388    0.00019    0.00822
C5    1    0.487865    0.180532    0.685470    11.00000    0.03872    0.03470 =
         0.02528    0.00154    0.00104    0.00742
AFIX  43
H5    2    0.479556    0.158207    0.586296    11.00000   -1.20000
AFIX   0
C6    1    0.820612    0.616906    0.664445    11.00000    0.02118    0.03916 =
         0.02163    0.00338    0.00269    0.00854
C7    1    1.060663    0.643055    0.595358    11.00000    0.02052    0.03900 =
         0.02210    0.00290    0.00223    0.00821
N1    3    0.344122    0.269872    0.729965    11.00000    0.03442    0.03910 =
         0.02313    0.00644   -0.00269    0.01185
AFIX  43
H1    2    0.245096    0.305696    0.664919    11.00000   -1.20000
AFIX   0
N2    3    0.200930    0.392106    0.909329    11.00000    0.04637    0.05368 =
         0.02753    0.00775    0.00642    0.02242
N3    3    0.799576    0.028575    0.736136    11.00000    0.04576    0.04227 =
         0.04812    0.00074   -0.00026    0.01690
O1    4    0.780330   -0.000083    0.606445    11.00000    0.08321    0.06829 =
         0.05666   -0.01479    0.00443    0.03548
O2    4    0.948967   -0.014838    0.827023    11.00000    0.09415    0.12020 =
         0.06679    0.00691   -0.00695    0.08066
O3    4    0.819703    0.563448    0.785103    11.00000    0.03128    0.07200 =
         0.02486    0.01429    0.00896    0.01898
O4    4    0.638770    0.652912    0.581657    11.00000    0.01927    0.07115 =
         0.03593    0.02209    0.00736    0.01503
AFIX  83
H4    2    0.515943    0.637215    0.622577    11.00000   -1.50000
AFIX   0
O5    4    1.252054    0.626153    0.684009    11.00000    0.01922    0.07513 =
         0.02572    0.01020    0.00138    0.01395
O6    4    1.053740    0.673531    0.466242    11.00000    0.02565    0.05597 =
         0.02336    0.00991    0.00542    0.01223
H2A   2    0.114150    0.439101    0.842493    11.00000    0.05998
H2B   2    0.208403    0.407413    1.005089    11.00000    0.05056
HKLF 4
END
;
