# Supplementary material for: 2-Amino-5-nitro­pyridinium hydrogen oxalate
Source: Acta Crystallogr Sect E Struct Rep Online. 2014 Mar 26;70(Pt 4):o473–4. doi: 10.1107/S160053681400525X (PMC3998560; doi:10.1107/S160053681400525X)
Supplement: Supplementary file 2 [file e-70-0o473-Isup2.hkl]

#
# h,k,l, Fc-squared, Fo-squared, sigma(Fo-squared) and status flag
#
data_I
_shelx_title ' PAA2 in P-1'
_shelx_refln_list_code          4
_shelx_F_calc_maximum       78.60
_exptl_crystal_F_000       236.00
_reflns_d_resolution_high  0.8409
 
loop_
 _symmetry_equiv_pos_as_xyz
 'x, y, z'
 '-x, -y, -z'
 
_cell_length_a     5.5609
_cell_length_b     9.2012
_cell_length_c     9.2305
_cell_angle_alpha  90.245
_cell_angle_beta   98.500
_cell_angle_gamma 100.038
 
_shelx_F_squared_multiplier     1.000
 
loop_
 _refln_index_h
 _refln_index_k
 _refln_index_l
 _refln_F_squared_calc
 _refln_F_squared_meas
 _refln_F_squared_sigma
 _refln_observed_status
   1   0   0        0.19       -0.05      0.03 o
   2   0   0      515.50      526.92      2.81 o
   3   0   0        0.10        1.68      0.13 o
   4   0   0        3.06        2.82      0.21 o
   5   0   0       23.63       27.79      0.69 o
   6   0   0       50.93       55.87      1.14 o
  -6   1   0        2.31        4.36      0.42 o
  -5   1   0      283.12      279.97      2.26 o
  -4   1   0       48.83       42.77      0.78 o
  -3   1   0        2.55        3.27      0.19 o
  -2   1   0        5.08        2.09      0.12 o
  -1   1   0       43.16       32.57      0.21 o
   0   1   0      150.30      102.37      2.67 o
   1   1   0      538.97      508.68      2.67 o
   2   1   0      423.96      416.85      2.48 o
   3   1   0       26.93       25.66      0.41 o
   4   1   0      105.40      110.66      1.01 o
   5   1   0       87.83       97.11      1.24 o
   6   1   0        0.06       -0.21      0.29 o
  -6   2   0       67.35       65.57      1.20 o
  -5   2   0      993.53     1019.84      6.48 o
  -4   2   0      295.70      280.73      2.13 o
  -3   2   0      195.72      206.76      1.47 o
  -2   2   0       30.53       36.63      0.39 o
  -1   2   0        4.29        8.97      0.13 o
   0   2   0       24.95       25.10      0.22 o
   1   2   0     5857.90     4599.45     46.71 o
   2   2   0     1338.95     1296.07      8.82 o
   3   2   0      312.59      302.50      2.04 o
   4   2   0       32.49       25.72      0.48 o
   5   2   0      100.79       92.12      1.22 o
   6   2   0        1.91        2.93      0.46 o
  -6   3   0       13.76       12.17      0.59 o
  -5   3   0       29.19       33.73      0.68 o
  -4   3   0      100.25      103.52      1.09 o
  -3   3   0      109.48      109.91      0.82 o
  -2   3   0      165.56      187.84      1.22 o
  -1   3   0     1000.17     1015.90      5.60 o
   0   3   0     3387.79     2986.41     41.08 o
   1   3   0      799.44      818.77      4.49 o
   2   3   0      734.19      728.34      4.68 o
   3   3   0       31.98       36.04      0.68 o
   4   3   0      100.99       99.10      1.03 o
   5   3   0       17.51       21.31      0.64 o
  -6   4   0        0.31       -0.31      0.29 o
  -5   4   0      112.19      121.11      1.44 o
  -4   4   0      210.15      220.40      1.99 o
  -3   4   0        6.26        7.12      0.25 o
  -2   4   0      359.45      355.55      2.34 o
  -1   4   0       24.66       25.42      0.31 o
   0   4   0      189.96      195.66      1.97 o
   1   4   0        1.38        0.50      0.08 o
   2   4   0      758.93      744.89      5.02 o
   3   4   0       24.80       23.76      0.59 o
   4   4   0        8.46        6.47      0.33 o
   5   4   0       16.35       19.97      0.63 o
  -6   5   0        3.42        3.16      0.44 o
  -5   5   0       85.13       89.71      1.24 o
  -4   5   0      574.05      558.91      4.08 o
  -3   5   0      265.60      278.61      2.20 o
  -2   5   0       37.02       44.71      0.56 o
  -1   5   0      423.77      463.19      2.90 o
   0   5   0      320.07      303.20      3.62 o
   1   5   0        2.68        2.63      0.13 o
   2   5   0       84.84       74.92      1.01 o
   3   5   0      248.78      236.55      2.30 o
   4   5   0        0.39       -0.11      0.24 o
   5   5   0        0.08        0.23      0.28 o
  -6   6   0        1.46        1.78      0.47 o
  -5   6   0       15.48       15.80      0.69 o
  -4   6   0        0.14       -0.01      0.25 o
  -3   6   0      252.49      255.24      2.51 o
  -2   6   0       18.50       22.16      0.59 o
  -1   6   0        1.03        0.90      0.15 o
   0   6   0      178.32      178.05      1.52 o
   1   6   0       36.06       38.46      0.46 o
   2   6   0       15.32       17.83      0.49 o
   3   6   0       13.86       14.78      0.58 o
   4   6   0        1.55        1.19      0.36 o
  -5   7   0       10.03        9.44      0.59 o
  -4   7   0        0.98        0.79      0.35 o
  -3   7   0       14.17       14.19      0.53 o
  -2   7   0      209.00      215.36      1.79 o
  -1   7   0       35.44       37.40      0.68 o
   0   7   0       45.47       45.71      0.68 o
   1   7   0        0.02       -0.21      0.14 o
   2   7   0        2.99        3.39      0.35 o
   3   7   0        0.25        0.10      0.31 o
   4   7   0        9.82        7.15      0.78 o
  -5   8   0       38.87       40.48      1.22 o
  -4   8   0       26.44       27.82      0.75 o
  -3   8   0        9.78       11.08      0.63 o
  -2   8   0        1.52        1.49      0.22 o
  -1   8   0        1.76        2.01      0.27 o
   0   8   0       45.25       43.95      0.80 o
   1   8   0        1.31        0.10      0.24 o
   2   8   0       28.18       26.15      0.76 o
   3   8   0        4.40        3.08      0.43 o
  -4   9   0        1.02        1.08      0.51 o
  -3   9   0       14.32       12.61      0.70 o
  -2   9   0       10.07        9.90      0.56 o
  -1   9   0        3.37        3.31      0.33 o
   0   9   0        0.93        0.97      0.33 o
   1   9   0       47.01       47.11      1.05 o
   2   9   0        1.02        1.72      0.39 o
  -3  10   0        5.00        5.27      0.59 o
  -2  10   0        6.74        6.47      0.62 o
  -1  10   0        5.59        6.06      0.43 o
   0  10   0        1.06        0.18      0.32 o
   1  10   0        7.80        8.75      0.57 o
  -1 -10   1        3.23        5.37      0.56 o
   0 -10   1        0.95        0.72      0.46 o
   1 -10   1        3.55        4.69      0.55 o
   2 -10   1        2.07        2.78      0.60 o
   3 -10   1       13.75       13.66      1.14 o
  -2  -9   1        7.66        7.34      0.56 o
  -1  -9   1       17.35       17.40      0.66 o
   0  -9   1        4.14        4.77      0.37 o
   1  -9   1       76.84       83.47      1.20 o
   2  -9   1       98.46      104.48      1.85 o
   3  -9   1        2.61        1.74      0.58 o
   4  -9   1        3.20        2.95      0.52 o
  -3  -8   1        0.21       -0.20      0.30 o
  -2  -8   1       16.75       18.72      0.66 o
  -1  -8   1        2.18        0.70      0.23 o
   0  -8   1       53.19       58.13      0.93 o
   1  -8   1        1.08        0.60      0.20 o
   2  -8   1      126.73      131.63      1.46 o
   3  -8   1       49.02       49.10      1.01 o
   4  -8   1        0.01       -0.59      0.40 o
   5  -8   1        7.73        8.69      0.87 o
  -4  -7   1       31.16       30.69      1.08 o
  -3  -7   1       11.77       12.83      0.66 o
  -2  -7   1        7.87        7.03      0.43 o
  -1  -7   1       11.26        8.55      0.36 o
   0  -7   1       21.61       23.23      0.48 o
   1  -7   1       24.65       23.37      0.53 o
   2  -7   1        1.12        0.71      0.18 o
   3  -7   1      378.47      388.41      4.10 o
   4  -7   1       17.16       15.47      0.88 o
   5  -7   1       10.05        9.88      0.74 o
  -4  -6   1       23.68       18.53      0.73 o
  -3  -6   1      128.55      127.04      1.58 o
  -2  -6   1      123.64      116.87      1.30 o
  -1  -6   1        2.33        2.17      0.20 o
   0  -6   1       21.21       19.11      0.47 o
   1  -6   1       69.25       69.29      0.79 o
   2  -6   1        0.79        0.22      0.15 o
   3  -6   1      271.24      280.62      2.27 o
   4  -6   1      129.18      133.74      1.69 o
   5  -6   1        0.88        0.09      0.41 o
  -5  -5   1        3.53        2.77      0.38 o
  -4  -5   1        0.00       -0.01      0.24 o
  -3  -5   1        0.00        0.72      0.26 o
  -2  -5   1      283.97      288.54      2.37 o
  -1  -5   1       83.86       76.82      0.77 o
   0  -5   1       29.89       30.03      0.51 o
   1  -5   1       13.98       15.55      0.30 o
   2  -5   1        1.31        1.98      0.12 o
   3  -5   1        8.14        8.66      0.32 o
   4  -5   1        4.57        5.42      0.29 o
   5  -5   1       34.88       36.65      0.68 o
   6  -5   1        0.27       -0.42      0.53 o
  -5  -4   1        1.12        1.00      0.31 o
  -4  -4   1       12.92       14.43      0.45 o
  -3  -4   1      105.69       93.71      1.36 o
  -2  -4   1     1219.87     1172.55      8.93 o
  -1  -4   1       35.70       37.80      0.44 o
   0  -4   1        9.44       13.03      0.31 o
   1  -4   1       97.32       90.41      0.68 o
   2  -4   1      226.30      225.09      1.58 o
   3  -4   1      470.57      479.64      2.86 o
   4  -4   1      232.63      227.74      1.81 o
   5  -4   1      322.26      321.55      2.48 o
   6  -4   1        3.25        4.86      0.54 o
  -5  -3   1        9.67        8.61      0.49 o
  -4  -3   1        0.56        0.43      0.17 o
  -3  -3   1       22.69       23.18      0.48 o
  -2  -3   1        3.68        5.98      0.48 o
  -1  -3   1      254.99      247.63      1.55 o
   0  -3   1       70.13       57.21      0.55 o
   1  -3   1        3.33        7.61      0.14 o
   2  -3   1       17.81       23.71      0.31 o
   3  -3   1      271.14      284.31      1.83 o
   4  -3   1       16.50       14.53      0.40 o
   5  -3   1        0.88        0.99      0.23 o
   6  -3   1        2.20        2.06      0.36 o
  -6  -2   1        0.47        0.72      0.48 o
  -5  -2   1        7.88        8.03      0.38 o
  -4  -2   1        0.19        0.19      0.14 o
  -3  -2   1       67.32       74.45      0.76 o
  -2  -2   1      890.15      880.10      6.54 o
  -1  -2   1     6177.86     5011.55     58.79 o
   0  -2   1     2164.15     1877.93     13.51 o
   1  -2   1      859.45      838.75      3.89 o
   2  -2   1       11.57       16.70      0.22 o
   3  -2   1      185.47      169.42      1.25 o
   4  -2   1       52.44       52.37      0.70 o
   5  -2   1       41.88       44.99      0.87 o
   6  -2   1       82.48       83.13      1.31 o
  -6  -1   1       31.73       36.08      0.95 o
  -5  -1   1        2.40        1.99      0.26 o
  -4  -1   1        1.22        1.43      0.17 o
  -3  -1   1        0.13        0.22      0.10 o
  -2  -1   1      257.14      297.25      1.86 o
  -1  -1   1     3015.15     2651.37     39.78 o
   0  -1   1       26.89       14.70      0.12 o
   1  -1   1       20.95       22.27      0.16 o
   2  -1   1      943.44      945.16      4.64 o
   3  -1   1      150.87      148.99      1.13 o
   4  -1   1        1.00        1.53      0.18 o
   5  -1   1       13.65       15.62      0.57 o
   6  -1   1       24.67       27.39      0.78 o
  -6   0   1       75.71       87.28      1.44 o
  -5   0   1       64.62       65.32      0.89 o
  -4   0   1      108.68       98.55      0.98 o
  -3   0   1        6.23        6.96      0.24 o
  -2   0   1      261.19      282.68      1.80 o
  -1   0   1        1.00        0.61      0.05 o
   0   0   1      165.35      130.74      1.48 o
   1   0   1     1520.46     1424.24      8.45 o
   2   0   1      445.70      453.80      2.44 o
   3   0   1       84.65       91.52      0.81 o
   4   0   1       51.00       48.32      0.60 o
   5   0   1       30.50       28.99      0.66 o
   6   0   1        0.06        0.23      0.33 o
  -6   1   1       64.54       69.89      1.26 o
  -5   1   1       70.14       66.09      1.02 o
  -4   1   1       12.93       11.11      0.36 o
  -3   1   1      440.94      451.36      2.96 o
  -2   1   1     2114.13     2047.57     11.90 o
  -1   1   1      107.66      126.95      0.57 o
   0   1   1      935.49      814.23      3.68 o
   1   1   1     1966.63     1789.93      8.87 o
   2   1   1        1.22       -0.10      0.07 o
   3   1   1      584.98      587.88      3.52 o
   4   1   1      249.91      239.97      1.78 o
   5   1   1      227.00      233.89      2.12 o
   6   1   1        0.00       -0.38      0.25 o
  -6   2   1        1.12        1.22      0.32 o
  -5   2   1       33.07       31.09      0.65 o
  -4   2   1       86.14       83.10      0.93 o
  -3   2   1        2.74        1.74      0.16 o
  -2   2   1       28.01       31.95      0.49 o
  -1   2   1      839.67      822.55      5.11 o
   0   2   1     1844.62     1742.94     13.08 o
   1   2   1        8.94        7.26      0.19 o
   2   2   1        2.38        1.01      0.69 o
   3   2   1       11.75       13.97      0.30 o
   4   2   1       52.80       54.02      0.74 o
   5   2   1       89.56       93.68      1.23 o
   6   2   1        0.17        0.05      0.38 o
  -6   3   1        0.17       -0.30      0.20 o
  -5   3   1       27.53       28.07      0.62 o
  -4   3   1       41.88       41.94      0.56 o
  -3   3   1       55.29       70.18      0.65 o
  -2   3   1     1284.74     1335.39      9.51 o
  -1   3   1       15.61       26.38      0.51 o
   0   3   1     3347.25     3139.15     32.56 o
   1   3   1      112.93      117.57      0.92 o
   2   3   1       48.57       48.32      0.54 o
   3   3   1       27.87       26.02      0.66 o
   4   3   1       67.52       71.18      0.98 o
   5   3   1       23.22       21.42      0.64 o
  -6   4   1        7.71        7.71      0.60 o
  -5   4   1      370.28      376.27      2.90 o
  -4   4   1        7.62        6.49      0.26 o
  -3   4   1        0.01       -0.05      0.11 o
  -2   4   1      761.05      773.76      6.22 o
  -1   4   1      173.19      167.33      1.45 o
   0   4   1      284.02      264.08      1.95 o
   1   4   1        0.34        0.00      0.11 o
   2   4   1      139.86      136.39      1.42 o
   3   4   1        2.26        2.70      0.27 o
   4   4   1       12.89       10.89      0.46 o
   5   4   1       57.84       57.05      1.02 o
  -6   5   1        0.01       -0.39      0.26 o
  -5   5   1      127.64      132.31      1.78 o
  -4   5   1       12.42       12.89      0.52 o
  -3   5   1       19.96       20.67      0.31 o
  -2   5   1       18.77       22.05      0.43 o
  -1   5   1      464.28      467.93      3.51 o
   0   5   1        5.62        3.43      0.18 o
   1   5   1       14.33       11.86      0.25 o
   2   5   1       13.00       13.93      0.45 o
   3   5   1       22.05       25.09      0.65 o
   4   5   1       16.06       16.84      0.56 o
   5   5   1       71.26       73.82      1.26 o
  -6   6   1       21.51       20.59      0.84 o
  -5   6   1       29.04       27.86      0.82 o
  -4   6   1       18.32       18.87      0.65 o
  -3   6   1       84.54       88.10      1.06 o
  -2   6   1        1.15        1.16      0.19 o
  -1   6   1       96.12       93.56      1.16 o
   0   6   1      561.23      576.96      4.73 o
   1   6   1       22.02       20.60      0.35 o
   2   6   1        2.61        2.45      0.27 o
   3   6   1        5.37        4.77      0.39 o
   4   6   1        3.29        2.05      0.39 o
  -5   7   1       34.24       35.93      0.96 o
  -4   7   1        6.77        5.56      0.46 o
  -3   7   1        7.89        7.00      0.44 o
  -2   7   1       96.12       96.45      1.20 o
  -1   7   1       25.59       21.39      0.58 o
   0   7   1      133.89      134.42      1.22 o
   1   7   1        8.23        6.88      0.36 o
   2   7   1       19.13       16.40      0.63 o
   3   7   1        2.37        1.36      0.34 o
   4   7   1        0.09        0.35      0.39 o
  -5   8   1       18.01       19.43      0.77 o
  -4   8   1        3.38        4.17      0.42 o
  -3   8   1        0.06        0.17      0.25 o
  -2   8   1        0.27        0.38      0.24 o
  -1   8   1        5.36        5.29      0.33 o
   0   8   1       42.71       45.86      0.82 o
   1   8   1       17.46       14.32      0.56 o
   2   8   1       30.10       30.60      0.86 o
   3   8   1        0.00       -0.49      0.32 o
  -4   9   1        0.00        0.13      0.37 o
  -3   9   1       10.46        9.92      0.60 o
  -2   9   1        0.09       -0.33      0.22 o
  -1   9   1        0.44        0.29      0.25 o
   0   9   1       14.36       13.77      0.79 o
   1   9   1        6.68        7.18      0.49 o
   2   9   1        2.99        2.34      0.40 o
  -3  10   1       15.62       13.66      0.70 o
  -2  10   1        0.53        0.42      0.32 o
  -1  10   1       12.92       10.88      0.66 o
   0  10   1        2.70        3.24      0.41 o
   1  10   1        9.46       10.86      0.63 o
  -1 -10   2        0.60        0.56      0.50 o
   0 -10   2        0.34       -0.35      0.51 o
   1 -10   2      154.48      165.57      3.51 o
   2 -10   2       50.97       53.29      1.37 o
   3 -10   2       10.47       12.49      0.78 o
  -2  -9   2        4.17        1.99      0.54 o
  -1  -9   2        4.54        4.63      0.58 o
   0  -9   2        1.23        0.19      0.56 o
   1  -9   2        6.49        5.91      0.46 o
   2  -9   2        7.71        8.75      0.64 o
   3  -9   2        0.17       -0.19      0.37 o
   4  -9   2        0.71        0.31      0.60 o
  -3  -8   2        2.81        2.22      0.53 o
  -2  -8   2        9.28       12.78      0.68 o
  -1  -8   2        2.78        3.78      0.30 o
   0  -8   2        0.01        0.10      0.22 o
   1  -8   2        9.11        9.08      0.42 o
   2  -8   2      277.04      291.54      2.92 o
   3  -8   2      151.11      154.06      2.30 o
   4  -8   2       77.83       85.27      1.89 o
  -4  -7   2       35.63       34.94      1.09 o
  -3  -7   2       29.02       33.34      0.99 o
  -2  -7   2        5.34        7.69      0.46 o
  -1  -7   2       12.41       12.24      0.48 o
   0  -7   2        0.10        0.45      0.24 o
   1  -7   2        2.77        2.61      0.25 o
   2  -7   2        0.82        1.17      0.19 o
   3  -7   2      273.98      281.44      3.28 o
   4  -7   2       17.94       16.61      0.80 o
   5  -7   2        3.36        3.89      0.88 o
  -4  -6   2       29.30       25.33      0.93 o
  -3  -6   2      163.75      145.62      2.40 o
  -2  -6   2        4.08        2.07      0.26 o
  -1  -6   2      133.80      145.64      1.38 o
   0  -6   2        0.85        1.37      0.29 o
   1  -6   2      164.54      155.58      1.37 o
   2  -6   2        2.11        1.83      0.19 o
   3  -6   2       37.76       36.54      0.63 o
   4  -6   2      199.90      199.49      2.42 o
   5  -6   2       24.28       26.40      1.31 o
  -5  -5   2        0.23       -0.29      0.31 o
  -4  -5   2       13.47       13.19      0.58 o
  -3  -5   2      138.40      118.85      1.58 o
  -2  -5   2      420.91      456.08      3.42 o
  -1  -5   2       14.06       11.82      0.28 o
   0  -5   2      159.57      165.97      1.63 o
   1  -5   2      108.60      110.13      1.03 o
   2  -5   2        0.09        0.88      0.14 o
   3  -5   2       25.34       28.19      0.59 o
   4  -5   2      349.07      347.14      2.79 o
   5  -5   2        9.45        8.75      0.49 o
  -5  -4   2        1.04        1.08      0.25 o
  -4  -4   2       56.14       57.89      0.84 o
  -3  -4   2        0.09        0.83      0.23 o
  -2  -4   2        2.13        2.54      0.24 o
  -1  -4   2       64.48       70.53      0.74 o
   0  -4   2      169.88      169.07      1.15 o
   1  -4   2      131.83      136.33      0.98 o
   2  -4   2       26.79       30.24      0.31 o
   3  -4   2      489.51      498.78      3.54 o
   4  -4   2        0.90        0.28      0.18 o
   5  -4   2        5.63        4.99      0.42 o
   6  -4   2       26.16       25.61      1.04 o
  -5  -3   2       19.15       17.18      0.53 o
  -4  -3   2       15.00       15.86      0.46 o
  -3  -3   2        2.78        1.58      0.21 o
  -2  -3   2     1680.05     1640.26     10.74 o
  -1  -3   2     1019.62     1010.27      5.43 o
   0  -3   2      189.14      172.69      1.16 o
   1  -3   2     1197.74     1223.78      6.66 o
   2  -3   2       42.86       49.21      0.48 o
   3  -3   2        1.43        1.04      0.11 o
   4  -3   2       33.42       29.93      0.53 o
   5  -3   2      140.50      143.10      1.60 o
   6  -3   2       25.44       23.54      0.81 o
  -6  -2   2        4.39        6.75      0.50 o
  -5  -2   2        2.06        2.06      0.32 o
  -4  -2   2        6.75        5.26      0.25 o
  -3  -2   2        6.03        4.66      0.17 o
  -2  -2   2      665.19      674.76      5.26 o
  -1  -2   2      483.49      464.39      2.86 o
   0  -2   2      161.94      134.57      0.79 o
   1  -2   2       65.33       70.55      0.50 o
   2  -2   2        0.21        0.70      0.08 o
   3  -2   2        2.95        4.97      0.30 o
   4  -2   2       33.04       35.88      0.51 o
   5  -2   2        0.02       -0.28      0.19 o
   6  -2   2        0.40        0.29      0.46 o
  -6  -1   2        1.95        2.44      0.41 o
  -5  -1   2       44.68       43.05      0.79 o
  -4  -1   2      157.91      161.03      1.37 o
  -3  -1   2       22.57       15.33      0.31 o
  -2  -1   2        1.12        0.75      0.12 o
  -1  -1   2       91.84       98.26      0.72 o
   0  -1   2     2270.78     2032.63     26.72 o
   1  -1   2       92.94       70.60      0.51 o
   2  -1   2       16.86       14.93      0.23 o
   3  -1   2     1338.97     1423.73      8.12 o
   4  -1   2        1.04        1.24      0.21 o
   5  -1   2        6.69        6.86      0.49 o
   6  -1   2       11.10       11.87      0.65 o
  -6   0   2       46.37       52.45      1.08 o
  -5   0   2        9.24        8.70      0.39 o
  -4   0   2       55.46       50.73      0.68 o
  -3   0   2      130.29      137.42      1.11 o
  -2   0   2      680.12      700.02      4.62 o
  -1   0   2      242.21      202.49      0.96 o
   0   0   2      472.45      466.69      2.03 o
   1   0   2      162.91      151.28      0.79 o
   2   0   2      466.19      488.85      3.26 o
   3   0   2       12.16        9.05      0.30 o
   4   0   2       45.61       43.53      0.72 o
   5   0   2      113.05      117.55      1.36 o
   6   0   2        0.83        0.54      0.27 o
  -6   1   2       10.42        9.55      0.50 o
  -5   1   2       19.71       18.33      0.50 o
  -4   1   2       27.98       31.54      0.62 o
  -3   1   2       14.17       18.53      0.34 o
  -2   1   2     2186.36     2168.34     12.08 o
  -1   1   2      242.22      260.51      1.27 o
   0   1   2      506.38      510.64      2.40 o
   1   1   2       19.64       24.11      0.20 o
   2   1   2      225.68      249.80      1.98 o
   3   1   2        1.50        2.88      0.21 o
   4   1   2        3.92        4.50      0.30 o
   5   1   2       70.44       69.82      1.07 o
   6   1   2        0.16        0.17      0.31 o
  -6   2   2       18.96       19.17      0.62 o
  -5   2   2       66.42       69.82      0.86 o
  -4   2   2        0.71        1.16      0.16 o
  -3   2   2     1079.97     1114.64      6.24 o
  -2   2   2      117.98      126.76      0.90 o
  -1   2   2      356.41      368.36      1.88 o
   0   2   2     3735.14     3285.23     24.69 o
   1   2   2       62.26       69.50      0.50 o
   2   2   2       48.90       54.58      0.51 o
   3   2   2        4.98        6.30      0.19 o
   4   2   2       67.11       68.41      0.94 o
   5   2   2        0.05        0.49      0.22 o
  -6   3   2       11.36       12.98      0.56 o
  -5   3   2      129.89      129.89      1.39 o
  -4   3   2       79.61       79.69      0.82 o
  -3   3   2        1.89        3.26      0.18 o
  -2   3   2        5.45        6.74      0.16 o
  -1   3   2      140.66      142.06      1.19 o
   0   3   2      460.39      460.33      3.10 o
   1   3   2      137.82      138.81      1.06 o
   2   3   2       56.95       55.41      0.77 o
   3   3   2        2.80        2.49      0.17 o
   4   3   2       22.56       23.75      0.59 o
   5   3   2       36.79       37.91      0.83 o
  -6   4   2        7.86        6.54      0.42 o
  -5   4   2      175.30      171.44      1.68 o
  -4   4   2       91.11       83.92      1.00 o
  -3   4   2       53.40       54.49      0.71 o
  -2   4   2       12.55       22.04      0.35 o
  -1   4   2      323.44      349.48      2.22 o
   0   4   2        3.28        1.34      0.15 o
   1   4   2      331.06      339.02      2.40 o
   2   4   2        3.13        1.96      0.22 o
   3   4   2        9.59        7.76      0.39 o
   4   4   2      111.30      111.00      1.34 o
   5   4   2       13.37       15.10      0.93 o
  -6   5   2        0.46       -0.13      0.29 o
  -5   5   2       12.26       12.41      0.96 o
  -4   5   2      119.73      121.61      1.39 o
  -3   5   2       99.47      102.95      1.18 o
  -2   5   2       44.14       45.79      0.69 o
  -1   5   2      473.76      505.04      3.54 o
   0   5   2      560.05      565.40      3.90 o
   1   5   2        1.20        0.34      0.15 o
   2   5   2        6.62        6.99      0.47 o
   3   5   2       13.04       13.40      0.53 o
   4   5   2       27.82       29.42      0.79 o
  -6   6   2        0.02        0.02      0.29 o
  -5   6   2       60.83       62.73      1.24 o
  -4   6   2       25.20       23.56      0.72 o
  -3   6   2        0.05       -0.08      0.15 o
  -2   6   2       23.19       25.70      0.63 o
  -1   6   2      211.49      218.73      1.88 o
   0   6   2      128.81      126.27      1.43 o
   1   6   2       27.86       29.24      0.54 o
   2   6   2       72.83       75.66      1.10 o
   3   6   2       29.34       30.01      0.76 o
   4   6   2        1.25        1.49      0.38 o
  -5   7   2      114.36      118.03      1.77 o
  -4   7   2       30.69       26.96      0.75 o
  -3   7   2       39.95       38.75      0.74 o
  -2   7   2       29.90       30.67      0.76 o
  -1   7   2       33.11       33.74      0.64 o
   0   7   2      162.63      164.36      1.45 o
   1   7   2        2.39        1.76      0.21 o
   2   7   2        1.47        2.32      0.34 o
   3   7   2       20.72       19.10      0.73 o
  -5   8   2       33.89       32.48      0.99 o
  -4   8   2       64.45       61.64      1.26 o
  -3   8   2       29.33       28.80      0.81 o
  -2   8   2        0.39        0.10      0.23 o
  -1   8   2       15.26       13.92      0.49 o
   0   8   2        1.79        1.65      0.29 o
   1   8   2        0.56        0.72      0.29 o
   2   8   2        0.41        0.49      0.33 o
   3   8   2       28.27       27.58      0.89 o
  -4   9   2        2.51        2.08      0.43 o
  -3   9   2        4.40        2.69      0.42 o
  -2   9   2       44.01       41.27      0.96 o
  -1   9   2        3.40        1.73      0.28 o
   0   9   2       25.43       26.12      0.88 o
   1   9   2        0.95        0.32      0.34 o
   2   9   2        0.19       -0.22      0.33 o
  -3  10   2        1.54        0.57      0.66 o
  -2  10   2       23.27       23.67      0.73 o
  -1  10   2       10.73        8.37      0.62 o
   0  10   2        6.84        5.66      0.47 o
   1  10   2        0.62        0.40      0.38 o
  -1 -10   3        0.09       -0.58      0.39 o
   0 -10   3        3.20        2.02      0.38 o
   1 -10   3        7.30        6.80      0.75 o
   2 -10   3       91.97      100.45      1.92 o
  -2  -9   3        8.07        9.46      1.19 o
  -1  -9   3        0.36       -0.40      0.27 o
   0  -9   3        0.59        0.91      0.33 o
   1  -9   3        6.88        6.11      0.47 o
   2  -9   3       56.01       58.46      1.67 o
   3  -9   3        6.67        5.94      0.58 o
  -3  -8   3       14.12       17.64      1.64 o
  -2  -8   3       13.48       13.72      0.88 o
  -1  -8   3       22.20       24.55      0.73 o
   0  -8   3       18.44       16.64      0.62 o
   1  -8   3        0.01       -0.17      0.23 o
   2  -8   3        9.41       10.55      0.52 o
   3  -8   3       16.63       17.23      0.78 o
   4  -8   3        8.78        7.01      0.64 o
  -4  -7   3       16.25       10.45      0.90 o
  -3  -7   3       21.65       23.30      1.09 o
  -2  -7   3        0.00       -0.42      0.48 o
  -1  -7   3        2.05        1.28      0.23 o
   0  -7   3       34.26       37.36      0.69 o
   1  -7   3        9.17       11.24      0.46 o
   2  -7   3        5.25        5.80      0.35 o
   3  -7   3       77.23       79.00      1.16 o
   4  -7   3        0.66        0.34      0.37 o
   5  -7   3       23.21       27.99      1.05 o
  -4  -6   3        3.20        1.69      0.39 o
  -3  -6   3       15.31       18.15      0.89 o
  -2  -6   3        8.43        9.06      0.55 o
  -1  -6   3       58.22       59.25      0.85 o
   0  -6   3        1.43        1.55      0.19 o
   1  -6   3       92.63       88.36      0.94 o
   2  -6   3       12.23       11.60      0.31 o
   3  -6   3       25.17       22.94      0.61 o
   4  -6   3       17.69       16.22      0.57 o
   5  -6   3        2.39        1.37      0.37 o
  -5  -5   3        3.03        3.21      0.33 o
  -4  -5   3        2.07        1.16      0.26 o
  -3  -5   3       14.42       10.09      0.50 o
  -2  -5   3       47.62       49.86      1.03 o
  -1  -5   3        7.97        8.50      0.30 o
   0  -5   3      153.77      156.60      1.21 o
   1  -5   3       14.10       14.58      0.30 o
   2  -5   3       99.30      103.86      0.83 o
   3  -5   3       26.91       30.09      0.52 o
   4  -5   3       23.61       24.29      0.60 o
   5  -5   3        0.06       -0.15      0.31 o
  -5  -4   3        0.93        0.40      0.24 o
  -4  -4   3       23.24       29.50      0.62 o
  -3  -4   3        0.22        1.11      0.27 o
  -2  -4   3       22.96       25.81      0.44 o
  -1  -4   3       64.31       66.29      0.60 o
   0  -4   3      125.53      132.09      1.05 o
   1  -4   3      204.30      237.46      1.54 o
   2  -4   3       39.34       35.36      0.38 o
   3  -4   3        3.43        3.08      0.26 o
   4  -4   3       34.66       29.16      0.64 o
   5  -4   3        2.77        2.18      0.30 o
  -5  -3   3        7.00        5.01      0.34 o
  -4  -3   3        0.99        0.01      0.18 o
  -3  -3   3        8.85       10.70      0.33 o
  -2  -3   3       95.70       91.54      0.98 o
  -1  -3   3       79.12       74.62      0.58 o
   0  -3   3      126.54      131.47      1.10 o
   1  -3   3      397.60      410.05      2.39 o
   2  -3   3      142.44      145.54      1.00 o
   3  -3   3        0.02        0.03      0.10 o
   4  -3   3        5.94        4.58      0.29 o
   5  -3   3        0.00       -0.20      0.25 o
  -6  -2   3        7.03        6.41      0.58 o
  -5  -2   3       44.17       38.68      0.73 o
  -4  -2   3       15.81       13.68      0.62 o
  -3  -2   3        5.96        7.38      0.27 o
  -2  -2   3       78.49       71.19      0.66 o
  -1  -2   3       39.33       51.69      0.48 o
   0  -2   3       29.49       23.24      0.32 o
   1  -2   3     1290.03     1390.93      9.63 o
   2  -2   3      937.80     1032.74      5.47 o
   3  -2   3      149.62      151.13      1.20 o
   4  -2   3        4.14        4.29      0.26 o
   5  -2   3       15.39       15.46      0.63 o
   6  -2   3        0.95        1.28      0.31 o
  -6  -1   3        0.23       -0.33      0.32 o
  -5  -1   3        1.15       -0.28      0.19 o
  -4  -1   3      163.20      175.10      1.54 o
  -3  -1   3       57.17       55.74      0.62 o
  -2  -1   3      144.24      141.83      0.94 o
  -1  -1   3        5.62        2.99      0.08 o
   0  -1   3        4.69        6.38      0.09 o
   1  -1   3      773.69      837.92      4.52 o
   2  -1   3       21.09       20.08      0.26 o
   3  -1   3      164.02      177.39      1.23 o
   4  -1   3        7.06        5.34      0.29 o
   5  -1   3        4.72        5.00      0.42 o
   6  -1   3       17.27       16.34      0.73 o
  -6   0   3        1.99        1.56      0.30 o
  -5   0   3       10.79       10.50      0.39 o
  -4   0   3      454.90      437.82      3.18 o
  -3   0   3      142.05      156.17      1.11 o
  -2   0   3     1467.83     1414.79      7.30 o
  -1   0   3      697.67      715.77      3.56 o
   0   0   3      147.96      133.95      0.74 o
   1   0   3      663.87      686.94      3.32 o
   2   0   3       71.57       75.46      0.70 o
   3   0   3      267.07      270.77      1.94 o
   4   0   3        2.28        2.23      0.22 o
   5   0   3        0.62        0.49      0.20 o
  -6   1   3        7.18        8.07      0.54 o
  -5   1   3        1.97        0.94      0.20 o
  -4   1   3        2.75        2.96      0.23 o
  -3   1   3      179.53      182.54      1.29 o
  -2   1   3      141.36      150.41      1.09 o
  -1   1   3       74.18       79.18      0.57 o
   0   1   3       13.32        7.08      0.20 o
   1   1   3        2.19        3.19      0.09 o
   2   1   3      260.88      265.05      1.89 o
   3   1   3      170.59      180.58      1.44 o
   4   1   3       31.92       31.89      0.57 o
   5   1   3        0.01        0.01      0.22 o
  -6   2   3       43.79       50.71      0.94 o
  -5   2   3        7.17        6.59      0.32 o
  -4   2   3       96.34      103.78      1.00 o
  -3   2   3       64.96       83.01      0.78 o
  -2   2   3       78.08       87.19      0.80 o
  -1   2   3      111.98       89.93      0.79 o
   0   2   3      480.08      522.69      2.98 o
   1   2   3       10.85        9.50      0.15 o
   2   2   3       31.15       37.30      0.60 o
   3   2   3      351.82      361.48      2.41 o
   4   2   3       47.89       50.92      0.82 o
   5   2   3       10.84       11.29      0.53 o
  -6   3   3        2.27        3.21      0.41 o
  -5   3   3        2.30        2.66      0.28 o
  -4   3   3        0.76        0.89      0.17 o
  -3   3   3      102.12       95.14      0.96 o
  -2   3   3     2009.62     2042.65     11.27 o
  -1   3   3        1.59        1.45      0.13 o
   0   3   3        7.29        6.48      0.20 o
   1   3   3        3.30        5.14      0.18 o
   2   3   3      223.54      227.38      1.87 o
   3   3   3       89.65       86.08      1.01 o
   4   3   3        2.93        2.03      0.27 o
   5   3   3       47.40       47.68      0.93 o
  -6   4   3        3.05        2.57      0.38 o
  -5   4   3       10.86       11.70      0.52 o
  -4   4   3        0.06        0.43      0.25 o
  -3   4   3        3.95        4.44      0.18 o
  -2   4   3      536.51      515.78      3.84 o
  -1   4   3        0.03        0.04      0.08 o
   0   4   3      290.97      289.76      2.19 o
   1   4   3      141.58      147.96      1.33 o
   2   4   3       33.17       34.75      0.59 o
   3   4   3        0.20       -0.26      0.18 o
   4   4   3        1.51        2.24      0.28 o
   5   4   3       17.77       20.73      0.75 o
  -6   5   3        4.65        4.49      0.45 o
  -5   5   3        0.20        0.56      0.51 o
  -4   5   3       12.18       10.89      0.45 o
  -3   5   3      138.52      133.38      1.36 o
  -2   5   3      163.70      162.84      1.60 o
  -1   5   3       58.07       55.85      0.62 o
   0   5   3      172.54      177.67      1.56 o
   1   5   3        1.44        1.75      0.17 o
   2   5   3      134.64      141.41      1.43 o
   3   5   3        0.36       -0.05      0.21 o
   4   5   3        7.25        8.25      0.52 o
  -5   6   3       26.30       27.09      0.98 o
  -4   6   3       45.62       41.71      0.95 o
  -3   6   3       37.97       40.69      0.75 o
  -2   6   3       28.69       26.54      0.56 o
  -1   6   3        0.42        0.49      0.15 o
   0   6   3       33.64       34.91      0.63 o
   1   6   3       64.05       62.53      0.82 o
   2   6   3       31.21       30.67      0.63 o
   3   6   3        0.45        0.37      0.27 o
   4   6   3        9.97        9.84      0.89 o
  -5   7   3       33.84       34.66      1.12 o
  -4   7   3        2.54        0.63      0.34 o
  -3   7   3       62.97       56.13      0.93 o
  -2   7   3       18.68       17.57      0.52 o
  -1   7   3       20.82       20.95      0.55 o
   0   7   3       13.90       12.44      0.56 o
   1   7   3        3.94        4.08      0.28 o
   2   7   3        0.68        0.33      0.24 o
   3   7   3       19.99       17.41      1.16 o
  -5   8   3        1.59        0.67      0.37 o
  -4   8   3       27.93       28.10      1.18 o
  -3   8   3       20.30       20.92      0.74 o
  -2   8   3       29.74       29.79      0.69 o
  -1   8   3       12.07       13.29      0.51 o
   0   8   3       47.90       47.27      0.94 o
   1   8   3        0.31       -0.18      0.22 o
   2   8   3        0.48        0.32      0.36 o
  -4   9   3        0.21       -0.08      0.39 o
  -3   9   3       18.21       16.24      0.71 o
  -2   9   3        8.60        9.05      0.49 o
  -1   9   3        2.97        2.43      0.34 o
   0   9   3      101.37      103.09      1.47 o
   1   9   3        0.51        0.07      0.31 o
  -3  10   3        2.45        1.58      0.43 o
  -2  10   3       16.11       15.52      0.70 o
  -1  10   3        0.00       -0.47      0.31 o
   0  10   3        0.85        0.79      0.51 o
   0 -10   4        1.21        1.32      0.42 o
   1 -10   4        5.49        4.28      0.56 o
  -2  -9   4        0.00       -0.08      0.51 o
  -1  -9   4        3.67        2.33      0.39 o
   0  -9   4        0.24       -0.35      0.27 o
   1  -9   4       10.00       11.95      0.60 o
   2  -9   4       11.48       11.35      0.73 o
   3  -9   4        4.27        4.45      0.54 o
  -3  -8   4        9.20        9.09      1.02 o
  -2  -8   4       63.05       63.21      1.73 o
  -1  -8   4       40.19       40.18      0.85 o
   0  -8   4       10.23        9.51      0.51 o
   1  -8   4       46.97       46.95      0.95 o
   2  -8   4       41.09       41.49      0.92 o
   3  -8   4        6.11        6.15      0.56 o
   4  -8   4        4.11        5.49      0.65 o
  -3  -7   4        2.24        3.87      0.67 o
  -2  -7   4       10.97        9.66      0.65 o
  -1  -7   4       32.10       28.87      0.69 o
   0  -7   4        0.96        0.45      0.23 o
   1  -7   4        3.47        4.09      0.35 o
   2  -7   4       81.79       82.75      1.24 o
   3  -7   4        0.83        0.26      0.24 o
   4  -7   4       53.97       56.84      1.33 o
  -4  -6   4        4.37        3.73      0.61 o
  -3  -6   4       70.21       68.92      1.40 o
  -2  -6   4        4.49        4.84      0.48 o
  -1  -6   4      140.24      146.53      1.57 o
   0  -6   4      108.14      111.84      1.26 o
   1  -6   4        0.57        0.71      0.17 o
   2  -6   4      106.43      108.42      1.18 o
   3  -6   4       10.82       10.28      0.46 o
   4  -6   4      120.88      114.89      1.57 o
   5  -6   4       59.36       63.04      1.25 o
  -5  -5   4        0.05        0.24      0.34 o
  -4  -5   4        2.63        2.21      0.29 o
  -3  -5   4       57.45       60.34      1.05 o
  -2  -5   4       28.55       27.17      0.58 o
  -1  -5   4      263.93      270.28      1.90 o
   0  -5   4      170.43      173.09      1.31 o
   1  -5   4        5.47        5.96      0.19 o
   2  -5   4        8.87        9.27      0.28 o
   3  -5   4        3.04        2.94      0.26 o
   4  -5   4       51.96       52.10      0.88 o
   5  -5   4       10.72       10.85      0.53 o
  -5  -4   4        0.66        0.40      0.30 o
  -4  -4   4        9.44        8.97      0.37 o
  -3  -4   4       79.16       70.35      0.82 o
  -2  -4   4        3.18        4.29      0.23 o
  -1  -4   4      129.81      131.34      0.99 o
   0  -4   4      369.43      412.52      3.02 o
   1  -4   4      316.59      354.33      2.37 o
   2  -4   4       28.24       31.39      0.39 o
   3  -4   4       23.34       16.78      0.46 o
   4  -4   4       37.54       36.25      0.73 o
   5  -4   4        0.00       -0.31      0.21 o
  -5  -3   4       35.85       38.64      0.71 o
  -4  -3   4        0.61       -0.19      0.17 o
  -3  -3   4        2.38        2.41      0.18 o
  -2  -3   4       60.85       62.93      1.01 o
  -1  -3   4      153.91      162.31      1.11 o
   0  -3   4      174.11      194.70      1.33 o
   1  -3   4        0.14        0.01      0.06 o
   2  -3   4        9.09       10.29      0.31 o
   3  -3   4       11.19       10.94      0.29 o
   4  -3   4      170.06      157.36      1.65 o
   5  -3   4        0.52        0.27      0.24 o
  -6  -2   4        2.83        1.12      0.31 o
  -5  -2   4       51.95       43.32      0.73 o
  -4  -2   4       81.16       85.06      0.93 o
  -3  -2   4        6.97        9.53      0.27 o
  -2  -2   4      132.32      148.77      0.99 o
  -1  -2   4       41.31       40.29      0.71 o
   0  -2   4      109.79      119.23      1.06 o
   1  -2   4        8.87        8.11      0.19 o
   2  -2   4        4.61        4.76      0.18 o
   3  -2   4        0.25        1.38      0.15 o
   4  -2   4      168.11      153.34      1.47 o
   5  -2   4       32.00       32.35      0.76 o
  -6  -1   4        0.00        0.10      0.28 o
  -5  -1   4        0.89        0.80      0.23 o
  -4  -1   4        1.16        1.02      0.18 o
  -3  -1   4        3.45        1.90      0.16 o
  -2  -1   4      107.70      112.21      0.82 o
  -1  -1   4      954.83      978.39      8.88 o
   0  -1   4       88.12       86.77      0.67 o
   1  -1   4      137.40      153.90      1.04 o
   2  -1   4        4.24        4.97      0.19 o
   3  -1   4       30.12       34.61      0.41 o
   4  -1   4       21.56       19.77      0.51 o
   5  -1   4       20.01       20.40      0.62 o
  -6   0   4        6.64        6.27      0.49 o
  -5   0   4        6.62        8.74      0.36 o
  -4   0   4        0.00        0.70      0.15 o
  -3   0   4        1.33        2.20      0.14 o
  -2   0   4       33.38       36.57      0.44 o
  -1   0   4     1061.58     1145.98      5.89 o
   0   0   4        1.73        1.79      0.08 o
   1   0   4      537.60      562.36      2.80 o
   2   0   4        9.15       11.21      0.20 o
   3   0   4       10.50       11.48      0.32 o
   4   0   4        5.39        6.06      0.30 o
   5   0   4        1.21        0.60      0.31 o
  -6   1   4       25.76       20.95      0.73 o
  -5   1   4        0.01        0.39      0.27 o
  -4   1   4       85.13       88.11      0.91 o
  -3   1   4       78.78       81.62      0.75 o
  -2   1   4        0.33        0.47      0.09 o
  -1   1   4      252.44      260.45      1.51 o
   0   1   4      272.64      294.28      1.71 o
   1   1   4      473.17      481.19      2.47 o
   2   1   4        4.48        7.85      0.25 o
   3   1   4       64.80       65.53      0.75 o
   4   1   4       16.19       15.17      0.42 o
   5   1   4        1.76        1.12      0.31 o
  -6   2   4        0.00       -0.08      0.22 o
  -5   2   4        9.46        7.47      0.33 o
  -4   2   4       81.87       84.01      0.89 o
  -3   2   4        2.88        4.67      0.23 o
  -2   2   4      178.95      165.04      1.33 o
  -1   2   4        0.15        0.10      0.08 o
   0   2   4       12.10       14.24      0.29 o
   1   2   4       17.54       20.82      0.34 o
   2   2   4        2.04        1.56      0.16 o
   3   2   4       29.09       29.52      0.47 o
   4   2   4        8.60        7.80      0.40 o
   5   2   4        1.75        1.04      0.37 o
  -6   3   4       31.57       31.02      0.77 o
  -5   3   4        3.68        2.60      0.39 o
  -4   3   4       55.16       51.80      0.76 o
  -3   3   4        5.56        6.12      0.25 o
  -2   3   4      205.35      205.00      1.63 o
  -1   3   4       60.79       62.34      0.59 o
   0   3   4      232.36      250.11      1.48 o
   1   3   4      662.05      715.32      5.06 o
   2   3   4        1.87        2.06      0.19 o
   3   3   4       20.37       23.34      0.52 o
   4   3   4       17.01       18.32      0.56 o
   5   3   4        1.30        0.81      0.36 o
  -6   4   4        3.61        4.10      0.44 o
  -5   4   4        7.94        6.87      0.46 o
  -4   4   4       41.02       46.32      0.78 o
  -3   4   4       18.20       17.17      0.36 o
  -2   4   4       78.55       78.79      0.89 o
  -1   4   4       59.53       49.83      0.58 o
   0   4   4        0.71        0.92      0.12 o
   1   4   4        1.55        3.74      0.14 o
   2   4   4        5.72        5.75      0.28 o
   3   4   4        7.45        6.29      0.38 o
   4   4   4        0.11        0.37      0.25 o
  -6   5   4       10.15        8.65      0.58 o
  -5   5   4       72.69       66.46      1.15 o
  -4   5   4       25.44       22.80      0.57 o
  -3   5   4        3.43        2.14      0.24 o
  -2   5   4      107.67      108.31      1.16 o
  -1   5   4       13.03       12.91      0.32 o
   0   5   4        5.72        4.32      0.23 o
   1   5   4        7.86        6.60      0.25 o
   2   5   4        6.28        5.52      0.34 o
   3   5   4       32.04       33.96      0.93 o
   4   5   4        2.22        2.57      0.35 o
  -5   6   4        4.97        4.14      0.45 o
  -4   6   4       13.74       10.24      0.51 o
  -3   6   4        4.30        4.61      0.32 o
  -2   6   4        8.95        9.42      0.56 o
  -1   6   4        1.95        2.29      0.19 o
   0   6   4       30.46       28.25      0.51 o
   1   6   4       23.29       24.57      0.48 o
   2   6   4       63.07       58.59      1.04 o
   3   6   4        1.22        1.01      0.36 o
  -5   7   4        0.11        0.21      0.33 o
  -4   7   4       37.36       38.63      1.09 o
  -3   7   4        9.96        8.99      0.47 o
  -2   7   4       22.55       20.18      0.55 o
  -1   7   4       35.21       32.77      0.70 o
   0   7   4       49.92       50.49      0.66 o
   1   7   4        0.35        0.38      0.22 o
   2   7   4        0.56        0.69      0.33 o
   3   7   4        1.11        0.46      0.42 o
  -4   8   4        0.90        0.31      0.56 o
  -3   8   4       68.15       64.00      1.09 o
  -2   8   4        1.17        1.42      0.29 o
  -1   8   4       99.70      103.38      1.31 o
   0   8   4        5.88        7.92      0.44 o
   1   8   4       11.44       10.12      0.67 o
   2   8   4        0.58        0.45      0.41 o
  -4   9   4        2.60        0.80      0.61 o
  -3   9   4        0.65        0.06      0.36 o
  -2   9   4        0.46        0.01      0.25 o
  -1   9   4        0.04       -0.38      0.27 o
   0   9   4        1.74        2.60      0.46 o
   1   9   4       13.05       12.21      0.76 o
  -2  10   4        0.91        0.61      0.33 o
  -1  10   4        0.00       -0.15      0.35 o
  -1  -9   5        3.93        5.37      0.48 o
   0  -9   5        8.25       11.73      0.56 o
   1  -9   5        1.69        1.48      0.42 o
   2  -9   5       21.81       25.83      1.91 o
  -2  -8   5       22.98       24.41      1.06 o
  -1  -8   5       10.56        6.82      0.48 o
   0  -8   5        0.99       -0.07      0.26 o
   1  -8   5        0.18       -0.09      0.24 o
   2  -8   5      226.70      235.49      2.58 o
   3  -8   5       16.32       15.95      1.42 o
  -3  -7   5       39.47       44.23      1.38 o
  -2  -7   5       17.87       17.35      0.76 o
  -1  -7   5       47.09       41.66      0.83 o
   0  -7   5       16.18       18.58      0.60 o
   1  -7   5        1.27        0.95      0.28 o
   2  -7   5       27.18       30.84      0.75 o
   3  -7   5       22.80       23.29      0.66 o
   4  -7   5       23.87       20.51      0.71 o
  -4  -6   5        8.30        6.99      0.57 o
  -3  -6   5      107.48      106.98      1.80 o
  -2  -6   5       34.96       37.86      1.26 o
  -1  -6   5        7.63       10.30      0.43 o
   0  -6   5       18.14       18.96      0.49 o
   1  -6   5       18.82       18.31      0.49 o
   2  -6   5        9.56        8.74      0.54 o
   3  -6   5       77.25       75.12      1.17 o
   4  -6   5       15.37       15.16      0.61 o
  -4  -5   5        0.11       -0.43      0.28 o
  -3  -5   5        0.34        1.15      0.34 o
  -2  -5   5       70.79       66.17      1.21 o
  -1  -5   5       52.80       59.60      0.87 o
   0  -5   5        0.25        0.03      0.12 o
   1  -5   5      146.70      149.75      1.37 o
   2  -5   5      185.73      194.83      1.65 o
   3  -5   5       93.03       79.24      1.04 o
   4  -5   5        7.74        5.79      0.39 o
   5  -5   5        2.17        1.06      0.30 o
  -5  -4   5        1.42        0.02      0.28 o
  -4  -4   5        2.51        1.44      0.35 o
  -3  -4   5       63.99       66.64      0.81 o
  -2  -4   5        0.39        0.90      0.16 o
  -1  -4   5       28.80       26.33      0.36 o
   0  -4   5        0.28       -0.09      0.09 o
   1  -4   5        1.65        2.44      0.14 o
   2  -4   5      255.98      250.93      1.91 o
   3  -4   5        0.06       -0.17      0.17 o
   4  -4   5      230.80      223.70      2.15 o
   5  -4   5        7.35        7.14      0.47 o
  -5  -3   5        0.91        0.53      0.30 o
  -4  -3   5        4.48        4.20      0.35 o
  -3  -3   5       37.86       36.56      0.52 o
  -2  -3   5      249.34      264.83      1.66 o
  -1  -3   5      104.88      103.21      0.76 o
   0  -3   5        2.51        3.22      0.12 o
   1  -3   5        0.05        0.02      0.09 o
   2  -3   5      130.40      138.47      1.22 o
   3  -3   5        7.52        9.38      0.33 o
   4  -3   5        7.98        9.65      0.44 o
   5  -3   5       55.76       50.17      0.96 o
  -5  -2   5        3.08        1.13      0.25 o
  -4  -2   5        3.86        3.84      0.25 o
  -3  -2   5      109.75      102.22      0.92 o
  -2  -2   5       44.81       39.20      0.38 o
  -1  -2   5      393.89      403.49      2.88 o
   0  -2   5      215.69      233.25      1.86 o
   1  -2   5       33.00       33.79      0.35 o
   2  -2   5       28.03       27.04      0.37 o
   3  -2   5        9.36        8.76      0.33 o
   4  -2   5      101.44       97.32      1.25 o
   5  -2   5       10.13        9.96      0.50 o
  -6  -1   5        5.63        4.17      0.48 o
  -5  -1   5        6.13        4.73      0.35 o
  -4  -1   5        6.35        4.46      0.25 o
  -3  -1   5        1.25        1.10      0.14 o
  -2  -1   5       77.65       83.98      0.77 o
  -1  -1   5        1.36        1.06      0.12 o
   0  -1   5       42.68       59.33      0.45 o
   1  -1   5        0.08        0.33      0.06 o
   2  -1   5        3.68        3.69      0.15 o
   3  -1   5        0.21       -0.13      0.13 o
   4  -1   5       37.32       38.49      0.71 o
   5  -1   5       28.01       26.55      0.70 o
  -6   0   5       15.74       13.84      0.66 o
  -5   0   5        5.20        5.37      0.31 o
  -4   0   5        6.49        7.12      0.29 o
  -3   0   5        6.92        6.61      0.29 o
  -2   0   5        2.38        1.56      0.11 o
  -1   0   5      280.82      297.30      1.57 o
   0   0   5       13.14       11.98      0.20 o
   1   0   5       59.88       53.62      0.50 o
   2   0   5      134.36      142.71      0.95 o
   3   0   5        0.08       -0.24      0.16 o
   4   0   5       45.33       43.64      0.78 o
   5   0   5        0.00        0.26      0.32 o
  -6   1   5        6.49        4.53      0.47 o
  -5   1   5        1.14        0.23      0.20 o
  -4   1   5       10.28       11.06      0.39 o
  -3   1   5       10.82       11.39      0.31 o
  -2   1   5       62.71       58.82      0.64 o
  -1   1   5       49.56       37.65      0.38 o
   0   1   5      576.46      653.63      4.49 o
   1   1   5       41.95       40.89      0.37 o
   2   1   5       53.47       58.66      0.59 o
   3   1   5       65.95       68.14      0.81 o
   4   1   5       47.96       46.01      0.95 o
   5   1   5        3.00        2.20      0.35 o
  -6   2   5       11.73       12.98      0.61 o
  -5   2   5        0.86        0.73      0.24 o
  -4   2   5      145.47      145.44      1.44 o
  -3   2   5       11.57       11.70      0.36 o
  -2   2   5        0.29        0.29      0.18 o
  -1   2   5       66.50       83.09      0.72 o
   0   2   5      208.20      231.40      1.78 o
   1   2   5        0.07        0.02      0.10 o
   2   2   5      112.02      113.24      0.88 o
   3   2   5       87.99       92.90      1.01 o
   4   2   5       11.06        9.48      0.60 o
  -6   3   5        0.02        0.48      0.31 o
  -5   3   5        2.52        2.28      0.34 o
  -4   3   5        8.45        6.81      0.36 o
  -3   3   5        4.87        5.20      0.26 o
  -2   3   5        0.01        0.06      0.13 o
  -1   3   5       69.93       75.49      0.75 o
   0   3   5       12.47       13.68      0.33 o
   1   3   5       14.55       11.47      0.31 o
   2   3   5       13.63       14.60      0.34 o
   3   3   5        0.00        0.12      0.23 o
   4   3   5        0.00       -0.05      0.28 o
  -6   4   5        9.78        6.79      0.53 o
  -5   4   5       21.85       20.56      0.60 o
  -4   4   5       29.44       30.84      0.69 o
  -3   4   5      275.00      280.85      2.26 o
  -2   4   5       32.47       33.93      0.64 o
  -1   4   5       22.42       21.51      0.40 o
   0   4   5      103.87      103.18      1.02 o
   1   4   5      144.11      145.96      1.28 o
   2   4   5       60.86       67.02      1.07 o
   3   4   5       70.68       69.01      1.12 o
   4   4   5      172.92      187.15      2.50 o
  -5   5   5        1.41        1.92      0.37 o
  -4   5   5       45.91       43.68      0.79 o
  -3   5   5        2.08        1.91      0.30 o
  -2   5   5       83.56       81.86      0.99 o
  -1   5   5        2.58        3.32      0.22 o
   0   5   5        0.20        0.43      0.11 o
   1   5   5        0.00        0.03      0.15 o
   2   5   5        0.92        0.95      0.25 o
   3   5   5        6.50        6.87      0.53 o
  -5   6   5        3.33        3.83      0.52 o
  -4   6   5       50.83       45.96      0.92 o
  -3   6   5        5.01        3.52      0.35 o
  -2   6   5      423.72      421.48      3.46 o
  -1   6   5      205.58      215.87      1.72 o
   0   6   5       17.48       17.51      0.44 o
   1   6   5        1.36        1.98      0.29 o
   2   6   5        1.79        1.10      0.30 o
   3   6   5        1.54        1.85      0.40 o
  -5   7   5        1.30        0.98      0.47 o
  -4   7   5        1.70        0.98      0.42 o
  -3   7   5        7.13        5.85      0.42 o
  -2   7   5        0.54        0.12      0.24 o
  -1   7   5      147.02      152.20      1.62 o
   0   7   5        4.62        5.00      0.31 o
   1   7   5        0.02        0.15      0.21 o
   2   7   5        7.60        6.74      0.80 o
  -4   8   5        0.10       -0.39      0.31 o
  -3   8   5        4.34        4.47      0.42 o
  -2   8   5        1.74        0.93      0.28 o
  -1   8   5       53.54       55.91      1.04 o
   0   8   5       58.39       58.82      0.95 o
   1   8   5        0.12       -0.07      0.24 o
  -3   9   5       10.95        9.04      0.63 o
  -2   9   5       24.71       24.16      0.77 o
  -1   9   5        1.04        0.19      0.29 o
   0   9   5      116.44      120.44      2.06 o
   0  -9   6       22.63       25.10      0.78 o
   1  -9   6       21.47       23.08      0.75 o
  -2  -8   6        3.93        2.95      0.65 o
  -1  -8   6        8.41        7.32      0.51 o
   0  -8   6        0.06       -0.04      0.30 o
   1  -8   6        0.43        0.36      0.24 o
   2  -8   6       12.49       12.79      1.21 o
  -3  -7   6       20.56       25.06      0.95 o
  -2  -7   6       22.52       24.04      0.88 o
  -1  -7   6        9.10        9.24      0.50 o
   0  -7   6       32.21       32.92      0.71 o
   1  -7   6        0.91        0.39      0.23 o
   2  -7   6       82.12       77.91      1.21 o
   3  -7   6        6.93        4.80      0.44 o
  -3  -6   6       29.49       24.58      1.02 o
  -2  -6   6       22.87       19.32      0.71 o
  -1  -6   6        0.27        0.16      0.24 o
   0  -6   6       21.68       20.75      0.52 o
   1  -6   6       17.34       17.16      0.46 o
   2  -6   6      175.38      176.82      1.73 o
   3  -6   6       13.97       15.84      0.56 o
   4  -6   6        3.04        2.53      0.35 o
  -4  -5   6       12.19        9.00      0.60 o
  -3  -5   6        3.37        4.53      0.50 o
  -2  -5   6        0.02        0.10      0.24 o
  -1  -5   6       24.51       26.80      0.54 o
   0  -5   6       27.96       24.31      0.72 o
   1  -5   6       16.67       15.14      0.36 o
   2  -5   6      199.45      195.54      1.69 o
   3  -5   6        9.99        7.20      0.38 o
   4  -5   6        5.58        3.94      0.36 o
  -4  -4   6        0.22       -0.42      0.28 o
  -3  -4   6      313.73      333.15      3.16 o
  -2  -4   6       26.15       28.93      0.66 o
  -1  -4   6        1.44        2.36      0.21 o
   0  -4   6       41.34       42.57      0.58 o
   1  -4   6        4.63        4.10      0.32 o
   2  -4   6      289.63      285.30      2.14 o
   3  -4   6       68.27       64.58      0.93 o
   4  -4   6       85.45       74.20      1.12 o
  -5  -3   6        1.09        2.14      0.48 o
  -4  -3   6        0.10        0.21      0.29 o
  -3  -3   6      340.95      312.22      2.69 o
  -2  -3   6       14.59       12.71      0.37 o
  -1  -3   6       91.25       91.90      0.88 o
   0  -3   6       18.09       15.40      0.43 o
   1  -3   6      103.79      105.06      1.06 o
   2  -3   6       21.04       19.76      0.44 o
   3  -3   6        7.29        8.46      0.35 o
   4  -3   6       64.51       60.31      0.99 o
  -5  -2   6        4.56        5.23      0.50 o
  -4  -2   6        2.80        1.56      0.28 o
  -3  -2   6       42.65       47.03      0.78 o
  -2  -2   6      350.81      370.06      2.61 o
  -1  -2   6      217.22      235.86      1.72 o
   0  -2   6      239.69      258.74      2.27 o
   1  -2   6       88.95       89.32      0.71 o
   2  -2   6      257.61      263.96      2.09 o
   3  -2   6        6.50        5.64      0.32 o
   4  -2   6        9.10        7.34      0.43 o
  -5  -1   6        0.34        0.45      0.31 o
  -4  -1   6        5.59        4.06      0.34 o
  -3  -1   6       79.77       90.99      1.00 o
  -2  -1   6        7.19        7.07      0.24 o
  -1  -1   6      101.44      105.10      0.85 o
   0  -1   6       96.87      109.32      0.72 o
   1  -1   6       28.87       26.10      0.34 o
   2  -1   6      421.96      420.71      2.74 o
   3  -1   6        2.69        2.40      0.25 o
   4  -1   6       78.10       75.47      1.06 o
  -5   0   6      108.74      107.94      2.24 o
  -4   0   6       14.87       17.58      0.52 o
  -3   0   6      198.11      190.24      1.61 o
  -2   0   6        0.02       -0.10      0.11 o
  -1   0   6      542.80      600.53      3.17 o
   0   0   6       51.92       55.63      0.50 o
   1   0   6      234.47      233.20      1.37 o
   2   0   6      300.18      296.44      1.98 o
   3   0   6        6.00        7.21      0.38 o
   4   0   6       96.06       90.13      1.18 o
  -5   1   6        1.21        1.17      0.29 o
  -4   1   6       26.31       28.66      0.65 o
  -3   1   6      101.84       97.20      1.09 o
  -2   1   6       78.88       78.48      0.80 o
  -1   1   6      227.37      230.19      1.44 o
   0   1   6       92.38      106.81      0.81 o
   1   1   6       11.30       10.86      0.22 o
   2   1   6       15.23       14.55      0.40 o
   3   1   6       26.45       27.32      0.62 o
   4   1   6       16.21       17.17      0.65 o
  -6   2   6       39.98       39.83      1.10 o
  -5   2   6        8.36        7.95      0.44 o
  -4   2   6      170.06      180.32      1.75 o
  -3   2   6      127.51      129.91      1.37 o
  -2   2   6       59.61       56.87      0.70 o
  -1   2   6      337.02      342.86      2.19 o
   0   2   6      107.27      128.79      1.20 o
   1   2   6       24.91       25.64      0.47 o
   2   2   6        0.16        0.03      0.18 o
   3   2   6      233.50      232.01      2.37 o
   4   2   6       67.82       71.39      1.26 o
  -5   3   6       32.91       31.38      0.82 o
  -4   3   6        4.08        3.15      0.29 o
  -3   3   6      116.20      110.54      1.20 o
  -2   3   6       13.58       12.79      0.37 o
  -1   3   6        0.85        1.09      0.13 o
   0   3   6       16.63       17.16      0.41 o
   1   3   6        2.62        4.14      0.25 o
   2   3   6        0.30        0.33      0.17 o
   3   3   6       98.22      102.87      1.52 o
   4   3   6        2.37        2.81      0.42 o
  -5   4   6       13.21       10.19      0.50 o
  -4   4   6        2.24        1.81      0.27 o
  -3   4   6       14.11       14.78      0.47 o
  -2   4   6      259.93      248.68      2.25 o
  -1   4   6        7.27        7.48      0.34 o
   0   4   6       19.95       19.88      0.46 o
   1   4   6        0.09        0.19      0.15 o
   2   4   6        0.14        0.21      0.20 o
   3   4   6       16.36       18.12      0.68 o
  -5   5   6        0.20       -0.22      0.23 o
  -4   5   6        0.64        0.77      0.24 o
  -3   5   6       18.29       17.30      0.57 o
  -2   5   6      435.53      436.11      3.63 o
  -1   5   6        0.68        1.30      0.19 o
   0   5   6        2.32        3.18      0.25 o
   1   5   6        3.10        2.26      0.23 o
   2   5   6        8.03        9.49      0.46 o
   3   5   6        1.50        1.15      0.32 o
  -5   6   6        2.39        2.25      0.42 o
  -4   6   6        0.02       -0.32      0.22 o
  -3   6   6        0.95        0.28      0.25 o
  -2   6   6        1.26        1.72      0.33 o
  -1   6   6        1.81        1.67      0.24 o
   0   6   6        2.56        3.28      0.27 o
   1   6   6        0.11       -0.10      0.18 o
   2   6   6        0.72        0.68      0.25 o
  -4   7   6        4.58        3.36      0.41 o
  -3   7   6        7.21        7.24      0.47 o
  -2   7   6        0.65        0.39      0.27 o
  -1   7   6      128.19      130.02      1.62 o
   0   7   6       71.22       76.34      1.02 o
   1   7   6       10.90       12.99      0.49 o
   2   7   6       12.06       14.73      1.01 o
  -3   8   6        0.51        0.06      0.30 o
  -2   8   6        0.25        0.47      0.29 o
  -1   8   6       24.93       25.61      0.76 o
   0   8   6        6.36        7.34      0.45 o
   1   8   6        0.12        0.32      0.35 o
  -2   9   6       15.94       18.42      0.70 o
  -1   9   6        2.17        2.32      0.42 o
  -1  -8   7        8.30        6.97      0.66 o
   0  -8   7       31.55       35.21      1.34 o
   1  -8   7       16.14       15.41      0.87 o
  -2  -7   7        8.71       11.82      0.68 o
  -1  -7   7        3.79        3.68      0.36 o
   0  -7   7       86.98       84.34      1.50 o
   1  -7   7        1.29        0.63      0.39 o
   2  -7   7       42.46       39.79      1.18 o
  -3  -6   7        2.85        2.79      0.56 o
  -2  -6   7       36.78       39.78      0.99 o
  -1  -6   7       62.83       64.37      1.04 o
   0  -6   7       31.74       30.67      0.88 o
   1  -6   7       12.67       11.91      0.61 o
   2  -6   7       49.33       51.56      1.07 o
   3  -6   7      113.82       99.14      1.83 o
  -4  -5   7       14.74       16.42      0.73 o
  -3  -5   7       22.95       21.96      0.74 o
  -2  -5   7       33.95       30.02      0.83 o
  -1  -5   7       23.90       21.84      0.52 o
   0  -5   7        1.80        2.53      0.30 o
   1  -5   7        1.13        0.87      0.24 o
   2  -5   7       64.77       70.65      1.42 o
   3  -5   7       15.20       16.37      0.50 o
  -4  -4   7        3.84        5.45      0.48 o
  -3  -4   7       16.83       17.40      0.61 o
  -2  -4   7      114.44      122.82      1.40 o
  -1  -4   7      275.85      270.13      2.40 o
   0  -4   7       64.04       73.57      1.12 o
   1  -4   7        2.85        3.46      0.29 o
   2  -4   7        7.43        6.95      0.40 o
   3  -4   7        2.85        3.64      0.30 o
   4  -4   7       33.40       28.08      0.70 o
  -4  -3   7        0.01        0.29      0.28 o
  -3  -3   7       28.82       26.58      0.65 o
  -2  -3   7       13.06       10.45      0.40 o
  -1  -3   7       15.19       13.38      0.35 o
   0  -3   7      380.84      361.77      2.95 o
   1  -3   7       83.02       81.72      0.96 o
   2  -3   7      225.66      221.38      1.85 o
   3  -3   7       29.85       26.78      0.61 o
   4  -3   7        2.18        2.10      0.30 o
  -5  -2   7        6.36        8.12      0.62 o
  -4  -2   7        0.07       -0.28      0.24 o
  -3  -2   7       57.11       57.67      0.92 o
  -2  -2   7       23.60       22.69      0.53 o
  -1  -2   7        5.02        4.69      0.20 o
   0  -2   7      166.49      157.53      1.50 o
   1  -2   7      600.15      603.79      3.94 o
   2  -2   7      181.92      182.58      1.47 o
   3  -2   7        8.62        7.60      0.43 o
   4  -2   7        6.01        5.10      0.43 o
  -5  -1   7      134.92      153.93      1.96 o
  -4  -1   7        6.68        5.02      0.40 o
  -3  -1   7      270.46      267.96      2.38 o
  -2  -1   7      105.76      103.90      1.17 o
  -1  -1   7       10.75       12.73      0.27 o
   0  -1   7        0.15        0.11      0.07 o
   1  -1   7      237.77      236.81      1.67 o
   2  -1   7      547.95      552.21      3.69 o
   3  -1   7       28.19       27.60      0.61 o
   4  -1   7       17.08       18.08      0.62 o
  -5   0   7       18.42       21.15      0.74 o
  -4   0   7       33.62       37.56      0.83 o
  -3   0   7      334.19      326.14      2.91 o
  -2   0   7      103.82      104.77      1.15 o
  -1   0   7       28.00       27.90      0.34 o
   0   0   7        5.86        4.00      0.20 o
   1   0   7       40.74       43.05      0.50 o
   2   0   7        3.67        3.95      0.39 o
   3   0   7       23.13       23.51      0.59 o
   4   0   7       15.93       17.28      0.66 o
  -5   1   7       37.84       35.79      0.90 o
  -4   1   7      211.72      215.06      2.25 o
  -3   1   7       51.79       50.19      1.21 o
  -2   1   7       68.44       66.15      0.93 o
  -1   1   7       19.96       21.12      0.42 o
   0   1   7       21.16       20.06      0.40 o
   1   1   7       49.55       49.38      0.68 o
   2   1   7      674.69      679.04      4.45 o
   3   1   7      143.44      149.75      1.79 o
   4   1   7        5.76        5.77      0.46 o
  -5   2   7        1.13        2.16      0.41 o
  -4   2   7        0.76        1.50      0.29 o
  -3   2   7       56.32       60.87      1.03 o
  -2   2   7        9.45        8.75      0.37 o
  -1   2   7       12.75       13.77      0.45 o
   0   2   7        9.80       11.02      0.40 o
   1   2   7        3.47        3.42      0.23 o
   2   2   7      118.05      124.69      1.44 o
   3   2   7       10.29       10.82      0.54 o
  -5   3   7        5.99        5.69      0.54 o
  -4   3   7        1.46        0.87      0.23 o
  -3   3   7      782.58      784.72      5.48 o
  -2   3   7        3.82        3.14      0.25 o
  -1   3   7      159.60      156.16      1.47 o
   0   3   7       10.24        7.03      0.36 o
   1   3   7       24.16       22.45      0.54 o
   2   3   7        0.86        1.17      0.26 o
   3   3   7       16.89       14.50      0.62 o
  -5   4   7        1.08        0.56      0.31 o
  -4   4   7        0.56        0.60      0.24 o
  -3   4   7        3.74        3.88      0.31 o
  -2   4   7       97.69       91.28      1.28 o
  -1   4   7       23.99       24.10      0.53 o
   0   4   7       34.74       32.54      0.70 o
   1   4   7        6.18        6.21      0.37 o
   2   4   7       21.45       21.09      0.73 o
   3   4   7        1.31        0.80      0.31 o
  -5   5   7        0.08        0.50      0.49 o
  -4   5   7       13.87       14.50      0.53 o
  -3   5   7        6.89        5.93      0.41 o
  -2   5   7       21.41       24.95      0.68 o
  -1   5   7      100.38      106.25      1.22 o
   0   5   7       37.94       37.47      0.70 o
   1   5   7        8.83        7.44      0.49 o
   2   5   7       16.57       19.20      0.73 o
  -4   6   7        5.15        4.86      0.43 o
  -3   6   7       36.95       41.56      0.90 o
  -2   6   7       46.58       44.10      0.90 o
  -1   6   7       86.83       87.31      1.31 o
   0   6   7        0.03       -0.04      0.21 o
   1   6   7       33.92       36.99      0.87 o
   2   6   7        0.12        0.19      0.27 o
  -4   7   7        7.32        7.96      0.53 o
  -3   7   7        0.36        0.20      0.25 o
  -2   7   7       17.63       16.88      0.65 o
  -1   7   7        1.52        1.31      0.39 o
   0   7   7        2.30        2.75      0.41 o
   1   7   7        0.03        0.10      0.27 o
  -2   8   7        0.04       -0.13      0.26 o
  -1   8   7        2.90        4.05      0.41 o
   0   8   7       20.80       19.59      0.78 o
  -1  -7   8       11.88       11.25      0.95 o
   0  -7   8       30.71       27.49      1.01 o
   1  -7   8        0.82        0.68      0.39 o
  -2  -6   8       46.37       47.12      1.08 o
  -1  -6   8       83.93       80.77      1.94 o
   0  -6   8        3.98        4.48      0.47 o
   1  -6   8        2.06        2.43      0.43 o
   2  -6   8        6.18        5.35      0.52 o
  -3  -5   8       13.75       17.25      0.99 o
  -2  -5   8        2.46        2.95      0.38 o
  -1  -5   8       70.14       76.53      1.67 o
   0  -5   8      370.30      372.93      3.54 o
   1  -5   8       13.69       13.45      0.54 o
   2  -5   8        0.23        0.51      0.32 o
   3  -5   8        4.82        3.84      0.40 o
  -4  -4   8        0.01        0.31      0.34 o
  -3  -4   8        6.16        3.72      0.37 o
  -2  -4   8        4.97        6.77      0.36 o
  -1  -4   8        1.72        1.78      0.30 o
   0  -4   8      294.10      279.01      2.73 o
   1  -4   8        0.09        0.09      0.24 o
   2  -4   8       74.79       74.64      1.10 o
   3  -4   8        3.26        2.98      0.36 o
  -4  -3   8       28.28       39.57      1.27 o
  -3  -3   8        3.40        3.65      0.33 o
  -2  -3   8        0.13       -0.13      0.17 o
  -1  -3   8       15.41       15.61      0.57 o
   0  -3   8       53.19       59.22      0.87 o
   1  -3   8      277.08      279.77      2.56 o
   2  -3   8       45.82       45.48      0.88 o
   3  -3   8       44.78       49.04      1.03 o
  -4  -2   8       22.79       20.94      0.79 o
  -3  -2   8       67.42       70.27      1.11 o
  -2  -2   8       24.42       25.37      0.58 o
  -1  -2   8        0.04       -0.08      0.12 o
   0  -2   8        8.87        7.62      0.38 o
   1  -2   8       61.85       60.90      0.88 o
   2  -2   8       59.95       60.06      0.81 o
   3  -2   8       17.58       17.61      0.52 o
  -4  -1   8       24.13       27.60      0.83 o
  -3  -1   8       32.48       29.36      0.72 o
  -2  -1   8       97.28      101.87      1.27 o
  -1  -1   8       58.75       55.19      0.70 o
   0  -1   8       30.52       25.95      0.44 o
   1  -1   8       65.94       66.42      0.72 o
   2  -1   8      250.08      252.11      2.04 o
   3  -1   8        0.75        0.83      0.22 o
  -5   0   8        0.30        1.04      0.32 o
  -4   0   8       42.36       51.15      1.02 o
  -3   0   8       28.70       30.46      0.74 o
  -2   0   8       15.16       17.09      0.49 o
  -1   0   8        7.86        6.67      0.26 o
   0   0   8       38.64       34.38      0.53 o
   1   0   8        8.02        8.81      0.34 o
   2   0   8        5.05        5.05      0.31 o
   3   0   8       23.03       22.45      0.59 o
  -5   1   8       13.24       15.67      0.69 o
  -4   1   8       31.42       32.97      0.83 o
  -3   1   8      104.82      107.49      1.40 o
  -2   1   8       25.83       21.89      0.53 o
  -1   1   8       32.44       27.57      0.62 o
   0   1   8        1.06        1.78      0.19 o
   1   1   8      138.62      141.13      1.32 o
   2   1   8      109.32      117.39      1.41 o
   3   1   8       46.83       42.21      0.93 o
  -5   2   8        7.34        8.38      0.63 o
  -4   2   8       49.87       47.21      0.96 o
  -3   2   8       13.09       17.01      0.54 o
  -2   2   8       14.33       14.35      0.58 o
  -1   2   8       44.66       36.60      0.73 o
   0   2   8        3.19        3.83      0.30 o
   1   2   8        1.64        1.28      0.24 o
   2   2   8       10.73       10.64      0.49 o
   3   2   8        7.18        6.28      0.45 o
  -5   3   8        0.44        0.80      0.35 o
  -4   3   8       24.86       25.51      0.77 o
  -3   3   8      137.26      138.93      1.71 o
  -2   3   8       40.86       42.64      1.13 o
  -1   3   8        6.42        6.10      0.37 o
   0   3   8        0.56        0.13      0.20 o
   1   3   8        1.55        1.07      0.28 o
   2   3   8        0.35        0.82      0.30 o
  -4   4   8        3.05        4.36      0.47 o
  -3   4   8        6.24        6.33      0.61 o
  -2   4   8       19.99       19.29      0.72 o
  -1   4   8       15.13       16.31      0.60 o
   0   4   8       24.28       20.81      0.60 o
   1   4   8       74.24       75.65      1.31 o
   2   4   8       52.60       54.47      1.01 o
  -4   5   8        0.09        0.31      0.28 o
  -3   5   8        2.47        2.58      0.41 o
  -2   5   8        0.14        0.54      0.28 o
  -1   5   8       15.64       15.06      0.54 o
   0   5   8       24.64       24.35      0.68 o
   1   5   8        0.84        0.51      0.30 o
   2   5   8        7.86        7.99      0.56 o
  -3   6   8       40.96       44.72      1.10 o
  -2   6   8       16.59       17.72      0.78 o
  -1   6   8        3.38        3.84      0.45 o
   0   6   8        6.60        7.79      0.55 o
   1   6   8        5.68        5.09      0.46 o
  -2   7   8        4.53        4.89      0.51 o
  -1   7   8        1.07        0.50      0.34 o
   0   7   8        0.10        0.30      0.57 o
  -1  -6   9       20.89       24.15      1.13 o
   0  -6   9        7.85        7.63      0.64 o
  -2  -5   9       33.14       32.78      1.06 o
  -1  -5   9       68.98       62.08      1.25 o
   0  -5   9        0.49        0.65      0.28 o
   1  -5   9        1.41        2.29      0.31 o
  -3  -4   9        1.15        0.60      0.31 o
  -2  -4   9        0.08        0.10      0.29 o
  -1  -4   9        1.87        2.11      0.36 o
   0  -4   9      270.02      267.53      2.48 o
   1  -4   9        0.30        0.36      0.20 o
   2  -4   9       39.56       43.49      1.21 o
  -3  -3   9        1.39        1.58      0.30 o
  -2  -3   9        6.66        5.73      0.36 o
  -1  -3   9       33.18       32.66      0.83 o
   0  -3   9        0.73        1.10      0.25 o
   1  -3   9        4.48        3.35      0.33 o
   2  -3   9       15.27       18.57      0.77 o
  -4  -2   9       27.49       31.28      0.84 o
  -3  -2   9       31.99       32.85      0.78 o
  -2  -2   9        1.36        1.45      0.33 o
  -1  -2   9       14.75       12.53      0.67 o
   0  -2   9      112.39      109.39      1.54 o
   1  -2   9       53.48       54.74      0.98 o
   2  -2   9        0.33        0.26      0.30 o
  -4  -1   9        0.24        0.40      0.27 o
  -3  -1   9        0.05        0.69      0.25 o
  -2  -1   9        0.81        1.07      0.24 o
  -1  -1   9       67.37       62.62      0.86 o
   0  -1   9      322.87      309.77      3.34 o
   1  -1   9        1.15        1.64      0.31 o
   2  -1   9       76.17       77.26      1.37 o
  -4   0   9        0.01        0.68      0.28 o
  -3   0   9       45.77       47.06      0.93 o
  -2   0   9       42.49       37.12      0.80 o
  -1   0   9        0.14        0.03      0.16 o
   0   0   9       17.17       17.25      0.49 o
   1   0   9        2.39        2.70      0.30 o
   2   0   9       91.91       86.51      1.17 o
  -4   1   9       40.03       43.83      0.96 o
  -3   1   9       96.26       95.56      1.36 o
  -2   1   9       68.90       65.18      1.21 o
  -1   1   9        9.22        6.70      0.39 o
   0   1   9        0.47        0.41      0.20 o
   1   1   9        3.40        3.59      0.35 o
   2   1   9       31.75       32.33      0.74 o
  -4   2   9        1.27        1.11      0.30 o
  -3   2   9       50.47       50.62      1.15 o
  -2   2   9      114.93      113.08      1.69 o
  -1   2   9        1.27        2.25      0.28 o
   0   2   9      119.73      114.32      1.44 o
   1   2   9        2.38        2.85      0.30 o
   2   2   9        4.34        3.92      0.39 o
  -4   3   9        5.73        5.12      0.54 o
  -3   3   9        0.92        1.41      0.33 o
  -2   3   9       40.40       38.19      0.98 o
  -1   3   9       68.07       64.06      1.07 o
   0   3   9       15.97       12.86      0.51 o
   1   3   9       11.52       12.36      0.49 o
   2   3   9       71.45       71.86      1.18 o
  -4   4   9        0.02       -0.41      0.28 o
  -3   4   9       24.73       25.42      0.91 o
  -2   4   9        7.06        6.21      0.51 o
  -1   4   9       37.02       35.82      0.82 o
   0   4   9        0.36        0.21      0.23 o
   1   4   9        6.96        9.21      0.68 o
  -3   5   9      118.98      128.40      2.05 o
  -2   5   9        1.06        0.50      0.34 o
  -1   5   9        1.82        1.79      0.30 o
   0   5   9        0.62        0.39      0.27 o
  -2   6   9       21.78       21.76      0.89 o
  -1   6   9        0.13        0.00      0.30 o
  -1  -4  10        0.30        0.63      0.35 o
   0  -4  10        9.45        8.93      0.54 o
  -2  -3  10       44.82       44.47      1.14 o
  -1  -3  10        5.63        6.40      0.82 o
   0  -3  10       47.02       44.30      0.96 o
   1  -3  10        7.82        6.73      0.52 o
  -3  -2  10        9.36        8.94      0.48 o
  -2  -2  10        1.23        1.26      0.41 o
  -1  -2  10        0.06       -0.18      0.26 o
   0  -2  10       73.63       76.50      1.76 o
   1  -2  10        0.17       -0.33      0.28 o
  -3  -1  10       17.50       15.25      0.65 o
  -2  -1  10       26.56       23.80      0.67 o
  -1  -1  10        0.09       -0.24      0.32 o
   0  -1  10        5.78        4.52      0.47 o
   1  -1  10       41.40       41.49      1.23 o
  -3   0  10        6.93        8.02      0.54 o
  -2   0  10        5.43        5.79      0.40 o
  -1   0  10        0.35        0.23      0.19 o
   0   0  10       25.25       24.61      0.84 o
   1   0  10        1.67        2.32      0.44 o
  -3   1  10        0.90        0.96      0.29 o
  -2   1  10       17.94       16.32      0.70 o
  -1   1  10      112.22       98.06      1.35 o
   0   1  10       41.32       41.96      0.83 o
   1   1  10        7.34        7.81      0.47 o
  -3   2  10        1.00        1.47      0.45 o
  -2   2  10        2.22        2.61      0.37 o
  -1   2  10        9.08        8.49      0.47 o
   0   2  10       96.34       95.94      1.56 o
   1   2  10        3.44        2.88      0.37 o
  -3   3  10       30.60       33.01      1.02 o
  -2   3  10        6.00        5.97      0.51 o
  -1   3  10        0.01       -0.04      0.23 o
   0   3  10       22.40       19.02      0.74 o
  -2   4  10       24.75       24.08      0.88 o
  -1   4  10        6.71        8.14      0.49 o
 
